# Supplementary material for: Association of Body Mass Index with DNA Methylation and Gene Expression in Blood Cells and Relations to Cardiometabolic Disease: A Mendelian Randomization Approach
Source: PLoS Med. 2017 Jan 17;14(1):e1002215. doi: 10.1371/journal.pmed.1002215 (PMC5240936; doi:10.1371/journal.pmed.1002215)
Supplement: S1 Table — (XLSX) [file pmed.1002215.s019.xlsx]

## Sheet: Suppl Table 1
S1 Table: Complete list of methylome-wide significant (p-value < 1.2x10-7) CpGs associated with body mass index in the FHS and LBC meta-analysis
					FHS - Batch#1 (n=442)			FHS - Batch#2 (n=1935)			LBC 1936 (n=920)			LBC 1921 (n=446)			Meta-analysis (n=3743)
Probename	Gene Name	Chromosome	Position	Strand	β	SE	p-value	β	SE	p-value	β	SE	p-value	β	SE	p-value	p-value
cg06500161	ABCG1	21	43656587	F	0.0354693	0.00954939	0.00028163	0.0474797	0.00396691	2.76e-31	0.00903891	0.00145404	7.78e-10	0.00638804	0.00209788	0.00247436	7.55e-43
cg00574958	CPT1A	11	68607622	F	-0.0428547	0.00955842	1.4e-05	-0.0422226	0.0040293	1.18e-24	-0.00825209	0.00211986	0.000106438	-0.00413452	0.00320515	0.197779	2.2e-29
cg11024682	SREBF1	17	17730094	R	0.00922739	0.00979797	0.347741	0.0319483	0.00405084	6.87e-15	0.00631319	0.00105115	2.76e-09	0.00462146	0.00204121	0.0240825	4.82e-22
cg17501210	RPS6KA2	6	166970252	R	-0.0294903	0.00888284	0.00111667	-0.0322346	0.00383894	1.27e-16	-0.00740175	0.0017353	2.21e-05	-0.00184836	0.00273483	0.499504	4.14e-21
cg04927537	LGALS3BP	17	76976091	R	0.0288116	0.00967893	0.00336924	0.0254096	0.00409982	7.84e-10	0.00703803	0.00173298	5.31e-05	0.00744879	0.00280779	0.00828498	7.11e-17
cg06397161	SYNGR1	22	39760059	F	0.0245526	0.00954834	0.0110451	0.0260767	0.00400666	1.11e-10	0.00540245	0.00143734	0.00018186	0.00620183	0.00228444	0.0069066	1.02e-16
cg14870271	LGALS3BP	17	76976010	F	0.0351553	0.00962348	0.000351378	0.0231665	0.00412486	2.42e-08	0.00602997	0.00153407	9.12e-05	0.00552326	0.0020308	0.00680635	4.87e-16
cg27243685	ABCG1	21	43642366	F	0.0161791	0.00978633	0.100256	0.0320755	0.00411433	1.37e-14	0.00535934	0.00193071	0.00562042	0.00356332	0.0028174	0.206667	2.29e-15
cg11202345	LGALS3BP	17	76976057	F	0.0275256	0.0096006	0.00470475	0.0215951	0.00410548	1.7e-07	0.00802864	0.00195977	4.57e-05	0.00898987	0.00293514	0.00233456	6.22e-15
cg20496314	SYNGR1	22	39759864	F	0.0151455	0.0097356	0.121773	0.0211684	0.00416135	4.21e-07	0.00632505	0.00133801	2.64e-06	0.00550523	0.00222741	0.0138503	2.07e-13
cg19750657	UFM1	13	38935967	F	0.0142583	0.00970483	0.143756	0.0311665	0.00410894	6.59e-14	0.00606185	0.00243842	0.0131005	0.00211609	0.00374875	0.572731	2.21e-13
cg07094298	TNIP2	4	2748026	F	-0.0143263	0.00922597	0.122454	-0.0207768	0.00398435	2.16e-07	-0.0131837	0.00273687	1.71e-06	-0.00730805	0.004068	0.0731429	4.14e-13
cg25178683	LGALS3BP	17	76976267	R	0.019154	0.00952197	0.0459559	0.0206669	0.00406474	4.27e-07	0.00686074	0.00149561	5.13e-06	0.00444471	0.00246912	0.0725649	5.85e-13
cg03078551		17	41656298	F	-0.0244394	0.0095528	0.011451	-0.0316997	0.00408971	1.92e-14	-0.00214302	0.0026955	0.426803	-0.00334747	0.00295609	0.258117	7.11e-13
cg06690548	SLC7A11	4	139162808	R	-0.0159656	0.00971862	0.102403	-0.0217022	0.00408351	1.27e-07	-0.0180903	0.00396441	5.74e-06	-0.00626211	0.00575678	0.277321	2.75e-12
cg17901584	DHCR24	1	55353706	F	-0.0432619	0.00950437	1.05e-05	-0.0244333	0.00414354	4.8e-09	-0.00303454	0.00180531	0.0931308	-0.00357851	0.00298463	0.231216	2.87e-12
cg10179300	TRIO	5	14147618	F	0.017031	0.00980509	0.0843326	0.0236107	0.00411317	1.19e-08	0.00755714	0.00241559	0.00181373	0.00707118	0.00378305	0.0622995	5.71e-12
cg26403843	RNF145	5	158634085	R	0.0186841	0.00954333	0.0520021	0.0216028	0.00394536	5.3e-08	0.00849678	0.00276968	0.00222111	0.00973535	0.00426145	0.022843	5.83e-12
cg09349128		22	50327986	R	-0.0239692	0.00975513	0.0150812	-0.0221288	0.00411983	9.36e-08	-0.00457704	0.0012132	0.000172057	-0.00131033	0.00208337	0.529727	1.33e-11
cg17641710	GNAI2	3	50279038	R	0.0148482	0.00974929	0.129744	0.0280124	0.00414923	2.27e-11	0.00188472	0.00111574	0.0915261	0.00268634	0.00170885	0.116706	1.84e-11
cg22650271	SYNGR1	22	39760165	F	0.0208309	0.00951972	0.030115	0.0225508	0.00410942	4.96e-08	0.00409581	0.00131255	0.00186303	0.00288181	0.00206189	0.16296	2.12e-11
cg27115863		22	37921640	R	-0.0307223	0.00939595	0.00131967	-0.0155444	0.00400908	0.00011128	-0.0065216	0.00173167	0.000176617	-0.007312	0.00262641	0.00561318	2.19e-11
cg27637521	SOCS3	17	76355202	R	-0.0300571	0.00942942	0.00172765	-0.0225099	0.00405707	3.54e-08	-0.00736697	0.00261974	0.00502913	-0.00214779	0.0035672	0.547438	2.87e-11
cg10508317	SOCS3	17	76355146	R	-0.0299462	0.00954679	0.00203561	-0.0243659	0.00404349	2.23e-09	-0.00544425	0.00283675	0.055277	-0.00337145	0.00356233	0.344484	2.9e-11
cg13305415	SPRY4	5	141697464	F	0.00801146	0.009561	0.403327	0.0240168	0.00407616	4.94e-09	0.00607894	0.00208126	0.00357863	0.00604539	0.00308312	0.0505671	3.7e-11
cg02716826	SUGT1P1;AQP3	9	33447032	R	-0.0236148	0.00957139	0.0146767	-0.019875	0.00408141	1.27e-06	-0.00473248	0.00127476	0.0002179	-0.00269251	0.00204741	0.189206	3.73e-11
cg14476101	PHGDH	1	120255992	R	-0.0276122	0.00956108	0.00441762	-0.023219	0.00410303	1.9e-08	-0.00657798	0.00226023	0.00369973	-0.000925955	0.00337333	0.783842	5.03e-11
cg09664445	KIAA0664	17	2612406	F	0.0190318	0.0094637	0.0460122	0.0261596	0.00411108	2.79e-10	0.00134499	0.00113253	0.235306	0.00360801	0.00168482	0.0328141	5.56e-11
cg12484113	AHDC1	1	27898757	F	0.00226889	0.0096719	0.814832	0.0242767	0.0041407	5.86e-09	0.00394218	0.00113429	0.000534383	0.00302534	0.00189392	0.110934	6.28e-11
cg07504977		10	102131012	R	0.0214062	0.00968402	0.0285011	0.0216352	0.00413558	1.98e-07	0.00585946	0.00202179	0.00384488	0.00497649	0.00294096	0.0913679	7.34e-11
cg17836612	LGALS3BP	17	76976357	R	0.0259001	0.00945506	0.00686066	0.0161012	0.00405288	7.52e-05	0.00629997	0.00145258	1.61e-05	0.0040325	0.00255048	0.114619	1.05e-10
cg07012687	SLC16A	17	80195180	F	0.00690378	0.0093808	0.462847	0.0217974	0.00402518	7.37e-08	0.00521678	0.00140001	0.000206483	0.00373592	0.00264719	0.158908	1.1e-10
cg18772573	CPSF4L	17	71257980	F	0.00324471	0.00963237	0.736671	0.0246773	0.00416526	4.07e-09	0.00521173	0.00168552	0.00204902	0.00418764	0.00251272	0.0963494	1.11e-10
cg26950531	DPF1	19	38704515	F	-0.0142121	0.00966562	0.143435	-0.0256067	0.00402091	2.71e-10	-0.00466709	0.00278324	0.0939186	-0.00687284	0.00418645	0.101409	1.13e-10
cg21429551	GARS	7	30635762	F	-0.0199197	0.00940293	0.0356905	-0.0209711	0.00398034	1.62e-07	-0.00664507	0.00301421	0.0277359	-0.0118292	0.00481081	0.0143423	1.31e-10
cg01455178	SLC45A3	1	205648187	F	0.0234034	0.00968587	0.0168146	0.020583	0.00416658	8.9e-07	0.00526279	0.00171887	0.00226581	0.00429201	0.00270179	0.112913	1.35e-10
cg01881899	ABCG1	21	43652704	R	0.013733	0.00925193	0.139698	0.0217458	0.00390724	3.21e-08	0.00609824	0.00232856	0.00897002	0.00786136	0.00425912	0.0656344	1.37e-10
cg17782974	TRIM8	10	104406990	R	0.00868175	0.00961947	0.368147	0.0173825	0.00404955	1.91e-05	0.00976486	0.00212258	4.82e-06	0.00730055	0.00342834	0.0338005	1.79e-10
cg17194270	SYNGR1	22	39759992	R	0.00867905	0.00972716	0.373608	0.0197455	0.00410717	1.72e-06	0.00637166	0.00173012	0.000244475	0.00670252	0.00283933	0.0187048	1.86e-10
cg16611584	AKAP10	17	19809078	F	0.0155596	0.00969921	0.110651	0.0176979	0.00408027	1.56e-05	0.0123643	0.00295606	3.16e-05	0.00840306	0.00469416	0.0741616	2.4e-10
cg26470501	BCL3	19	45252955	F	-0.0340731	0.00925173	0.000315599	-0.0199605	0.00402691	8.18e-07	-0.00369645	0.00132725	0.00546463	-0.000920655	0.00221272	0.67757	2.63e-10
cg07730360		3	128845626	F	0.0259039	0.00915534	0.0052654	0.0236706	0.00405742	6.94e-09	0.00272449	0.0014215	0.055602	0.00116293	0.00206565	0.573747	3.32e-10
cg17738521	HIVEP2	6	143224179	R	-0.0221585	0.0097632	0.0245761	-0.0276719	0.00411822	2.8e-11	-4.67e-05	0.00324078	0.988509	-0.00900614	0.00444232	0.0432624	3.51e-10
cg07960624	SAMD12	8	119208486	R	-0.0270339	0.00894852	0.00293624	-0.0179655	0.00402535	8.83e-06	-0.00755137	0.00237663	0.00153706	-0.00471298	0.00356695	0.187129	4.12e-10
cg06192883	MYO5C	15	52554171	R	0.014006	0.00925141	0.132029	0.0175736	0.00404693	1.53e-05	0.0065737	0.00147555	9.44e-06	0.00255513	0.00266354	0.337964	7.34e-10
cg18181703	SOCS3	17	76354621	R	-0.0254929	0.00931375	0.00690382	-0.0257719	0.00402247	2.12e-10	-0.00232107	0.00165562	0.16128	0.000604742	0.00235342	0.797334	9.05e-10
cg27394566	PLD4	14	105391635	R	0.0286671	0.00971198	0.00363872	0.013994	0.00415507	0.00078107	0.00573688	0.00158453	0.000310412	0.00688013	0.00260503	0.00857449	1.04e-09
cg18098839	GOLIM4	3	167742700	R	-0.0219001	0.00959047	0.023723	-0.0221663	0.00408685	7.04e-08	-0.00703556	0.00246388	0.00439616	2.83e-05	0.00437206	0.994831	1.21e-09
cg23813257	IL32	16	3115286	R	-0.00958455	0.00982642	0.330851	-0.0227576	0.00415588	5.28e-08	-0.00283285	0.00101101	0.00518788	-0.00214537	0.001749	0.220654	1.34e-09
cg07573872	SBNO2	19	1126342	R	-0.0207764	0.00970651	0.033842	-0.0201438	0.00414751	1.35e-06	-0.00734783	0.00212095	0.000556522	-0.00103109	0.00264621	0.696996	1.35e-09
cg00108715	NT5DC2	3	52565015	F	0.0173936	0.00921299	0.0608553	0.018016	0.00402807	8.45e-06	0.00383775	0.00133822	0.00423005	0.00483389	0.00219026	0.0278587	1.71e-09
cg24531955	LOXL2	8	23154691	R	-0.0266583	0.0096766	0.00655575	-0.021557	0.00411185	1.87e-07	-0.00453387	0.0018801	0.0160862	-0.000702865	0.00279796	0.801778	2.26e-09
cg17058475	CPT1A	11	68607737	R	-0.0340397	0.00963699	0.000539585	-0.0219416	0.00412586	1.25e-07	-0.00621942	0.00334096	0.0629909	-0.000635598	0.00471237	0.892773	2.28e-09
cg26191447		2	191656418	R	-0.0132638	0.00939562	0.159993	-0.0204723	0.00401269	3.9e-07	-0.00473226	0.00259018	0.0680316	-0.0105578	0.00389938	0.00705674	2.46e-09
cg24678869	DENND4B	1	153919638	F	0.00192091	0.00948367	0.839746	0.0219199	0.00407078	8.71e-08	0.00343058	0.00108337	0.00159444	0.00251778	0.00184489	0.173073	2.56e-09
cg13134297		7	30737556	F	-0.0205438	0.009727	0.0362462	-0.022684	0.00414406	5.35e-08	-0.00484083	0.00207051	0.0196066	-0.000957667	0.00280407	0.732878	3.21e-09
cg12458003	NFASC	1	204960826	R	0.00798426	0.00981851	0.417328	0.0243264	0.00412123	4.64e-09	0.00176976	0.0014543	0.223957	0.00556716	0.00240294	0.0209979	3.75e-09
cg03682690	SYNGR1	22	39759848	R	0.0212552	0.00970489	0.0299699	0.0169291	0.00417617	5.36e-05	0.00639379	0.00201168	0.00153186	0.00661665	0.00338109	0.0510194	3.76e-09
cg10474597	SERPINE3	13	51917676	F	0.0158754	0.00909656	0.0828799	0.024083	0.00396927	1.74e-09	0.00198591	0.00239216	0.406659	0.00544414	0.00343918	0.114185	3.82e-09
cg03725309	SARS	1	109757585	F	-0.0272514	0.00896958	0.00278287	-0.0169936	0.00369125	4.59e-06	-0.00505472	0.00229884	0.0281452	-0.00446069	0.00328221	0.174866	3.93e-09
cg26894079	ASAM	11	122954435	F	-0.0262121	0.00977134	0.00807862	-0.0212924	0.00414701	3.29e-07	-0.00291338	0.00190576	0.126684	-0.00428931	0.0027609	0.12104	4.06e-09
cg10717869	SLC41A1	1	205780912	R	0.0196133	0.00966072	0.044002	0.0144935	0.00413326	0.000470513	0.00492504	0.00138675	0.000402956	0.00547094	0.00204166	0.00766155	4.26e-09
cg13123009	LY6G6E	6	31681882	R	0.0168169	0.00954375	0.0799769	0.0224654	0.00409071	4.84e-08	0.00199574	0.00117223	0.0890059	0.00237483	0.00168662	0.159866	4.57e-09
cg22012981	ACOX2	3	58522689	R	0.0169921	0.00974563	0.0831687	0.0180079	0.00412101	1.35e-05	0.00436446	0.00135517	0.00132519	0.00312236	0.00198945	0.1173	4.65e-09
cg22950899	PTPRS	19	5253997	F	0.0201438	0.00970831	0.0396066	0.0235333	0.00413821	1.62e-08	0.0016365	0.00191576	0.393205	0.00556149	0.00293077	0.0584362	4.85e-09
cg06946797		16	11422409	F	-0.0200508	0.0095999	0.0383327	-0.0175032	0.0041097	2.21e-05	-0.00882089	0.00212747	3.7e-05	-0.000191211	0.00306875	0.950347	5.22e-09
cg26361535	ZC3H3	8	144576604	F	-0.00153371	0.00960482	0.873335	0.0208069	0.00415194	6.21e-07	0.0068341	0.00226439	0.00261558	0.00821134	0.00346645	0.0183008	5.46e-09
cg04286697	B3GNT7	2	232259623	F	0.0140845	0.00955912	0.142618	0.0227404	0.00412824	4.42e-08	0.0025962	0.00140558	0.0650664	0.0030503	0.00230805	0.187028	5.96e-09
cg26651978		17	76965407	R	-0.029468	0.00923744	0.00171382	-0.0161447	0.00406739	7.63e-05	-0.0029689	0.00132443	0.0252278	-0.00424362	0.00187349	0.0240197	6.24e-09
cg23998749		1	154968781	F	0.00403013	0.009179	0.661214	0.0241557	0.00404751	3.15e-09	0.00338502	0.00160864	0.0356314	0.00260201	0.00273304	0.341619	7.03e-09
cg07814318	KLF13	15	31624584	R	0.0154706	0.00983163	0.117578	0.0268446	0.00415637	1.53e-10	0.00241677	0.00196905	0.220002	8.73e-05	0.00282939	0.975395	7.44e-09
cg19017142		2	64431245	R	-0.0306509	0.00958443	0.00167019	-0.021498	0.004095	1.8e-07	-0.00283277	0.00259536	0.275358	-0.00380281	0.00340192	0.264278	7.86e-09
cg25392060		8	142297121	R	0.00673256	0.00934092	0.472115	0.0267361	0.00403563	5.21e-11	0.00102417	0.00132032	0.438129	0.00264257	0.00227218	0.245491	8.13e-09
cg08857797	VPS25	17	40927699	R	0.00871991	0.00971393	0.370718	0.0196166	0.0041655	2.77e-06	0.00300777	0.00160826	0.0617801	0.00995539	0.00292958	0.000743443	8.4e-09
cg01243823	NOD2	16	50732212	R	-0.00557086	0.00961663	0.563211	-0.0185807	0.00394204	2.72e-06	-0.00662996	0.00185182	0.000361666	-0.00340396	0.00282948	0.229646	8.5e-09
cg08548559	PIK3IP1	22	31686097	R	-0.00919339	0.00970301	0.344833	-0.0278209	0.00407291	1.33e-11	-0.00174074	0.00220886	0.430862	-0.00163594	0.00361933	0.651504	8.73e-09
cg10919522	C14orf43	14	74227441	F	-0.0117281	0.00962486	0.224832	-0.0213843	0.00406674	1.72e-07	-0.00498279	0.00185581	0.00738711	-0.00193589	0.00302255	0.52221	9.71e-09
cg25649826	USP22	17	20938740	R	0.00654972	0.00955915	0.494229	0.0206955	0.0041559	7.29e-07	0.00440325	0.00150604	0.00354545	0.00331096	0.00239882	0.168251	1.05e-08
cg04483863		5	173171737	R	0.000714852	0.00958537	0.940645	0.022935	0.00414502	3.85e-08	0.00501854	0.00220831	0.0232873	0.00568953	0.00321615	0.0776167	1.09e-08
cg07037944	DAPK2	15	64290807	R	-0.0220079	0.00972214	0.0249458	-0.0174427	0.00414748	2.8e-05	-0.00481142	0.00143825	0.000855872	-0.00186383	0.00248898	0.45438	1.19e-08
cg24145109		1	5806951	R	0.00697113	0.00935945	0.457479	0.0203165	0.00401751	4.91e-07	0.00920931	0.00285888	0.00132195	0.00308532	0.00477692	0.518712	1.23e-08
cg08639339	SLC45A3	1	205648336	R	0.0115463	0.00968689	0.235056	0.0192048	0.00417616	4.7e-06	0.00383649	0.00133731	0.00421675	0.00348235	0.00209389	0.0970426	1.25e-08
cg01751802	KANK2	19	11309639	R	0.0252406	0.00961537	0.00950958	0.015253	0.00416563	0.00026139	0.00558856	0.00169605	0.00102252	0.00360249	0.00230771	0.119267	1.32e-08
cg15880704	RBM20	10	112546110	F	0.0183768	0.00966491	0.059059	0.0194721	0.00416025	3.18e-06	0.00224031	0.00110839	0.0435516	0.00323206	0.00164354	0.0499008	1.36e-08
cg13274938	RARA	17	38493822	F	0.00501785	0.00947372	0.597086	0.0251394	0.00412006	1.41e-09	0.00188257	0.0014359	0.190169	0.00301856	0.00218648	0.168154	1.43e-08
cg21670987	ATP8B4	15	50350432	F	-0.0215505	0.00977587	0.0289287	-0.0183315	0.00411945	9.38e-06	-0.00937754	0.00275956	0.0007081	-0.000296551	0.00470609	0.949785	1.6e-08
cg10192877	ABCG1	21	43641690	F	0.0127469	0.00980769	0.195589	0.0224555	0.00416323	8.29e-08	0.00162731	0.00103429	0.115986	0.00301252	0.00186118	0.106288	1.68e-08
cg06876354	RALB	2	121020189	F	0.00859902	0.00980255	0.381689	0.0136437	0.00419159	0.00116517	0.00407276	0.00117623	0.000560306	0.0067192	0.00175064	0.000143179	1.68e-08
cg16739178		16	85470674	R	0.0122446	0.00964872	0.206283	0.0203987	0.00416839	1.12e-06	0.00230065	0.00137186	0.0938855	0.00520207	0.00204492	0.011322	1.71e-08
cg14333542		10	75647561	R	0.0186344	0.00882096	0.0362046	0.0182893	0.00401076	5.63e-06	0.0040997	0.00156861	0.00910973	0.00238559	0.00237741	0.316229	1.8e-08
cg09607047	MIR365-1	16	14402157	R	0.0267825	0.00972844	0.00659228	0.0217268	0.00415042	1.94e-07	0.00141796	0.00145917	0.331433	0.00224341	0.00172792	0.194892	1.96e-08
cg07021906	SLC7A5	16	87866833	R	0.00709014	0.00962634	0.462491	0.0218571	0.00415698	1.72e-07	0.00340596	0.00158484	0.031894	0.00486932	0.00315475	0.123471	2.01e-08
cg03218374	ANGPT4	20	896981	F	0.0144166	0.00970457	0.139378	0.0245402	0.0041124	3.16e-09	0.00155542	0.002123	0.463961	0.00435165	0.00334889	0.194515	2.28e-08
cg07955474	IRF8	16	85935556	F	-0.0106185	0.00982823	0.281596	-0.0174988	0.00411405	2.27e-05	-0.00698279	0.00166714	3.09e-05	-0.000762994	0.00291959	0.793962	2.4e-08
cg11673687	SLC9A1	1	27426555	F	0.0223857	0.00957618	0.0206514	0.0212957	0.00414263	3.19e-07	0.00167655	0.0014633	0.252212	0.00339961	0.0022295	0.128059	2.52e-08
cg01798813		17	3906674	F	0.00883148	0.00983735	0.370677	0.0204219	0.00417703	1.15e-06	0.00853775	0.00274129	0.00190098	0.00288406	0.00463371	0.534014	2.57e-08
cg04011474		2	28904455	R	-0.00755838	0.00975545	0.439617	-0.0163281	0.00416019	9.17e-05	-0.00654543	0.00181617	0.000330615	-0.00546108	0.00263588	0.038896	2.59e-08
cg14509967	LOC404266	17	46679135	F	0.0177961	0.00940881	0.0603861	0.0183221	0.00407264	7.49e-06	0.00658838	0.0031285	0.035488	0.00947598	0.00507025	0.0623322	2.79e-08
cg26800893	ATPGD1	11	67184596	R	-0.00884805	0.00981819	0.368851	-0.0215227	0.00413519	2.28e-07	-0.00503943	0.00190277	0.00822731	-0.00162972	0.00282529	0.564364	2.87e-08
cg10092518	DAB1	1	57670054	R	-0.0210184	0.0096516	0.030901	-0.019663	0.00412892	2.15e-06	-0.00429872	0.00232194	0.0644466	-0.00434958	0.00320434	0.175386	3.01e-08
cg01368219	CACNA2D3	3	54999791	F	0.0234487	0.00953546	0.0149998	0.0182097	0.00408136	8.89e-06	0.00319641	0.00169292	0.0593335	0.00456352	0.002806	0.104632	3.2e-08
cg13276570	ANKRD33B	5	10567643	R	0.0138165	0.00973977	0.157984	0.0243741	0.00415872	5.92e-09	0.0023965	0.00334474	0.473869	0.00881394	0.00634062	0.165248	3.52e-08
cg25217710		1	156609523	R	-0.0058418	0.00965669	0.546076	0.0250839	0.00413876	1.81e-09	0.0019127	0.00129433	0.139825	0.00390065	0.00206253	0.0592904	3.71e-08
cg01130991		17	46510392	F	0.0231064	0.00970537	0.0184597	0.0211547	0.0041512	4.02e-07	0.00433967	0.00299738	0.148016	0.00367172	0.00410593	0.371706	4e-08
cg11261850		11	76320970	R	0.0157406	0.00962536	0.103958	0.0162407	0.00416582	0.000102068	0.00604563	0.00227911	0.0081276	0.00770049	0.00319163	0.0162649	4.01e-08
cg22875823	SYNGAP1	6	33400543	F	0.0102343	0.0097721	0.296552	0.0171635	0.00417469	4.2e-05	0.00891924	0.00227417	9.45e-05	0.00246001	0.00362727	0.498021	4.28e-08
cg04557677	JAK3	19	17959082	F	-0.0145581	0.00926868	0.118246	-0.0184572	0.00400244	4.42e-06	-0.00516382	0.00192587	0.00746835	-0.00251311	0.00291691	0.389421	4.53e-08
cg27470213	LGALS3BP	17	76967695	R	-0.0269261	0.00931573	0.00438567	-0.0139637	0.00394209	0.000411857	-0.00800455	0.00267176	0.00281064	-0.00566393	0.00422833	0.181131	4.63e-08
cg22713958	LGALS3BP	17	76976245	R	0.0169719	0.00942933	0.073771	0.0134367	0.00407962	0.00101764	0.00604704	0.0013885	1.48e-05	0.00207455	0.00213585	0.331963	4.74e-08
cg05119988	SC4MOL	4	166251189	F	-0.0126453	0.00967257	0.192986	-0.0186284	0.00416384	8.4e-06	-0.0094841	0.00251911	0.000177468	0.000704541	0.00369818	0.849002	4.87e-08
cg14780837	SYNGR1	22	39760267	R	0.00489019	0.00949124	0.607107	0.0176233	0.00402517	1.3e-05	0.00782792	0.0024321	0.00133439	0.00619216	0.00387981	0.111248	4.96e-08
cg18091083	RPTOR	17	78819092	F	0.0041694	0.00979228	0.670841	0.021398	0.00410576	2.2e-07	0.00531841	0.00282428	0.0600091	0.00768679	0.00411529	0.0624823	5.04e-08
cg00222799	ABCG1	21	43655464	F	-0.00444569	0.00930966	0.633637	0.0202747	0.00411323	9.4e-07	0.0040034	0.0016435	0.015048	0.00601786	0.00235237	0.0108734	5.27e-08
cg13708645	KDM2B	12	121974305	R	0.00176848	0.00976458	0.85651	0.0187437	0.00413548	6.41e-06	0.0050777	0.00159842	0.00154044	0.00402473	0.00246543	0.103336	5.35e-08
cg11152384		11	68934300	R	-0.0340442	0.00964814	0.000546473	-0.0159925	0.00416173	0.000127965	-0.00592037	0.00231268	0.0106309	-0.00236301	0.00372012	0.525649	5.4e-08
cg26955383	CALHM1	10	105218660	R	0.00884948	0.00974618	0.365255	0.020969	0.00411383	4e-07	0.00360555	0.00162531	0.0267788	0.00321184	0.00311137	0.302533	6.04e-08
cg03500056	ABAT	16	8814507	F	0.00967109	0.00957596	0.314061	0.0223936	0.00411741	6.48e-08	0.00160407	0.00140487	0.253844	0.00397081	0.00224191	0.0772627	6.19e-08
cg09182678		22	50328711	F	-0.0265403	0.00955746	0.00614734	-0.0140395	0.00409349	0.000624487	-0.00542257	0.00174886	0.00199122	-0.00379962	0.00274841	0.167564	6.22e-08
cg02711608	SLC1A5	19	47287964	F	-0.0270286	0.00954401	0.00522452	-0.0130654	0.0040454	0.00127246	-0.0058466	0.00177698	0.00104018	-0.00402939	0.00273105	0.14086	6.25e-08
cg02286155		5	176826262	R	0.0189197	0.00974001	0.0538475	0.0177185	0.00418334	2.45e-05	0.0025137	0.00113043	0.0264183	0.00327961	0.0018554	0.0778593	6.39e-08
cg04816311	C7orf50	7	1066650	F	0.0131475	0.00965009	0.17499	0.0168955	0.00413901	4.76e-05	0.00692611	0.00245461	0.00488273	0.00721563	0.00404893	0.0754591	6.68e-08
cg13028635		11	1871244	F	0.00245043	0.00981133	0.803099	0.0237735	0.00416135	1.4e-08	0.0019761	0.00119391	0.0982437	0.00258954	0.00219836	0.239492	6.68e-08
cg12593793		1	156074135	F	-0.0249828	0.00958776	0.0100394	-0.0174538	0.00410646	2.3e-05	-0.00375943	0.00141073	0.00783953	-0.000807682	0.00214831	0.707137	7.12e-08
cg23172671		1	203482523	R	0.0108266	0.00949753	0.256028	0.0163345	0.00400721	4.87e-05	0.0058313	0.00201423	0.00388274	0.00594637	0.00320833	0.064529	7.47e-08
cg14017402		2	86225602	R	0.0214812	0.0095086	0.0252341	0.0176615	0.00413645	2.11e-05	0.00457813	0.0018291	0.0124931	0.00226813	0.00261228	0.385753	7.75e-08
cg13139542		2	8242815	R	-0.00141777	0.0097488	0.884556	0.0214804	0.00417593	3.14e-07	0.00611884	0.00196747	0.00192979	0.00203966	0.00360845	0.572211	7.93e-08
cg14352682	C6orf136	6	30614168	R	0.01087	0.00950039	0.254274	0.015568	0.00412309	0.000167215	0.00359159	0.00123339	0.00368035	0.0042328	0.00178343	0.0180772	8.84e-08
cg01671681	PLCH1	3	155421735	F	-0.0162317	0.00899082	0.072909	-0.0167868	0.00392642	2.06e-05	-0.00494861	0.00181942	0.00665636	-0.00264276	0.00298892	0.377105	9.53e-08
cg12001357	CHRNG	2	233410852	F	-0.0224501	0.00969172	0.0218119	-0.0196279	0.00417127	2.82e-06	-0.00307251	0.00199801	0.124453	-0.00341472	0.00291833	0.242631	9.87e-08
cg02571142	DKK4	8	42234803	R	0.00587345	0.0096135	0.542099	0.0207881	0.00416624	6.93e-07	0.00370649	0.00210301	0.0783301	0.00666765	0.00339622	0.0502806	9.91e-08
cg20507228	MAN2A2	15	91460071	R	0.0118236	0.00968871	0.22414	0.0151937	0.00417443	0.000284445	0.00542457	0.00194045	0.00529203	0.00771302	0.00287388	0.00756819	1.01e-07
cg09491962	SLIT1	10	98900771	R	-0.0336336	0.00963912	0.000626735	-0.0119651	0.00419252	0.00439174	-0.00404181	0.00119456	0.0007466	-0.00218023	0.00178956	0.223797	1.05e-07
cg21766592	SLC1A5	19	47288066	R	-0.0181955	0.00943778	0.0556438	-0.0125121	0.00398275	0.00172117	-0.0123471	0.0031611	0.000100885	-0.00624407	0.00451894	0.167787	1.07e-07
cg01597398		17	40250727	F	-0.0279618	0.00968119	0.00441399	-0.0212251	0.00412945	3.2e-07	-0.00143554	0.00135676	0.290308	-0.000680915	0.00198672	0.731972	1.08e-07
cg01526748	FGF12	3	191930926	R	0.0142393	0.00973571	0.145555	0.0188879	0.00414259	5.65e-06	0.00773534	0.00256922	0.00267862	0.00038684	0.00409608	0.924804	1.18e-07
Note: Due to differences in pre-processing pipelines between cohorts, regression coefficients are not directly comparable.
Meta-analysis was conducted with p-value weighted by sample size methods assuring for consistent direction of effect for cohort-significant effects
