# Supplementary material for: Association of Body Mass Index with DNA Methylation and Gene Expression in Blood Cells and Relations to Cardiometabolic Disease: A Mendelian Randomization Approach
Source: PLoS Med. 2017 Jan 17;14(1):e1002215. doi: 10.1371/journal.pmed.1002215 (PMC5240936; doi:10.1371/journal.pmed.1002215)
Supplement: S2 Table — (XLSX) [file pmed.1002215.s020.xlsx]

## Sheet: Suppl Table 2
S2 Table: Secondary models including additional adjustment for smoking (model 2) and exclusion of BMI < 18 and > 35 kg/m3 (model 3)
Probename	Gene Name	FHS-LBC Meta-analysis p-value (model 1)	FHS-LBC Meta-analysis p-value (model 2)	FHS-LBC Meta-analysis p-value (model 3)
cg06500161	ABCG1	7.55e-43	9.80276e-41	1.29741e-31
cg00574958	CPT1A	2.2e-29	9.62337e-29	5.18533e-19
cg11024682	SREBF1	4.82e-22	3.75066e-20	1.01341e-15
cg17501210	RPS6KA2	4.14e-21	6.20401e-23	2.68925e-10
cg04927537	LGALS3BP	7.11e-17	6.55885e-16	8.71015e-08
cg06397161	SYNGR1	1.02e-16	8.92592e-15	9.26764e-08
cg14870271	LGALS3BP	4.87e-16	1.15952e-15	3.32165e-08
cg27243685	ABCG1	2.29e-15	1.27482e-14	7.67054e-12
cg11202345	LGALS3BP	6.22e-15	1.10932e-14	5.24019e-08
cg20496314	SYNGR1	2.07e-13	3.19195e-11	2.98437e-06
cg19750657	UFM1	2.21e-13	9.21438e-13	5.4044e-06
cg07094298	TNIP2	4.14e-13	1.86864e-15	6.26394e-10
cg25178683	LGALS3BP	5.85e-13	3.90339e-12	2.75975e-06
cg03078551		7.11e-13	1.4553e-13	2.14432e-07
cg06690548	SLC7A11	2.75e-12	2.26114e-12	2.11386e-13
cg17901584	DHCR24	2.87e-12	9.36299e-13	1.70334e-09
cg10179300	TRIO	5.71e-12	1.31239e-09	0.00757732
cg26403843	RNF145	5.83e-12	3.08854e-10	7.76795e-07
cg09349128		1.33e-11	3.49618e-13	5.67822e-07
cg17641710	GNAI2	1.84e-11	2.88494e-11	2.83992e-07
cg22650271	SYNGR1	2.12e-11	7.38624e-10	5.53847e-05
cg27115863		2.19e-11	4.78539e-12	5.63786e-07
cg27637521	SOCS3	2.87e-11	1.18073e-12	2.45333e-05
cg10508317	SOCS3	2.9e-11	1.58756e-13	0.000223721
cg13305415	SPRY4	3.7e-11	2.35626e-10	7.48704e-05
cg02716826	SUGT1P1;AQP3	3.73e-11	4.35692e-13	3.31639e-07
cg14476101	PHGDH	5.03e-11	2.49173e-11	5.66512e-10
cg09664445	KIAA0664	5.56e-11	2.75047e-10	6.80642e-06
cg12484113	AHDC1	6.28e-11	2.89934e-09	3.83525e-06
cg07504977		7.34e-11	4.548e-11	2.62174e-10
cg17836612	LGALS3BP	1.05e-10	5.34275e-10	0.000214718
cg07012687	SLC16A	1.1e-10	2.18547e-10	3.89017e-05
cg18772573	CPSF4L	1.11e-10	6.54249e-11	1.15321e-05
cg26950531	DPF1	1.13e-10	1.06459e-09	8.03564e-10
cg21429551	GARS	1.31e-10	3.16945e-11	1.99629e-11
cg01455178	SLC45A3	1.35e-10	1.92759e-10	4.47743e-07
cg01881899	ABCG1	1.37e-10	6.40611e-10	3.73243e-09
cg17782974	TRIM8	1.79e-10	1.31923e-09	2.17406e-05
cg17194270	SYNGR1	1.86e-10	3.47941e-09	1.50164e-05
cg16611584	AKAP10	2.4e-10	4.65112e-10	0.000295171
cg26470501	BCL3	2.63e-10	2.24937e-12	8.84573e-05
cg07730360		3.32e-10	2.18458e-09	7.06009e-06
cg17738521	HIVEP2	3.51e-10	3.68586e-11	0.000329659
cg07960624	SAMD12	4.12e-10	2.047e-10	5.02934e-08
cg06192883	MYO5C	7.34e-10	2.41278e-09	2.85512e-06
cg18181703	SOCS3	9.05e-10	4.651e-12	0.000963628
cg27394566	PLD4	1.04e-09	2.91221e-09	0.000520923
cg18098839	GOLIM4	1.21e-09	4.49756e-09	0.000110739
cg23813257	IL32	1.34e-09	2.08724e-10	6.46281e-06
cg07573872	SBNO2	1.35e-09	5.95799e-11	0.000103181
cg00108715	NT5DC2	1.71e-09	5.3254e-08	8.26452e-05
cg24531955	LOXL2	2.26e-09	1.00052e-09	3.48149e-05
cg17058475	CPT1A	2.28e-09	6.55446e-09	0.000148619
cg26191447		2.46e-09	3.16205e-09	2.01403e-05
cg24678869	DENND4B	2.56e-09	4.97059e-09	0.000179564
cg13134297		3.21e-09	5.05928e-10	9.23423e-07
cg12458003	NFASC	3.75e-09	1.01384e-09	3.52329e-06
cg03682690	SYNGR1	3.76e-09	1.26056e-07	3.80716e-05
cg10474597	SERPINE3	3.82e-09	2.73355e-08	0.0194453
cg03725309	SARS	3.93e-09	5.09299e-10	1.68862e-09
cg26894079	ASAM	4.06e-09	4.15373e-09	5.44051e-05
cg10717869	SLC41A1	4.26e-09	4.78293e-08	2.06388e-05
cg13123009	LY6G6E	4.57e-09	3.83156e-08	0.00887513
cg22012981	ACOX2	4.65e-09	1.39643e-07	0.000136339
cg22950899	PTPRS	4.85e-09	1.30755e-09	4.15393e-06
cg06946797		5.22e-09	2.80637e-10	2.34757e-05
cg26361535	ZC3H3	5.46e-09	1.7467e-06	0.00158071
cg04286697	B3GNT7	5.96e-09	1.07004e-08	6.13129e-08
cg26651978		6.24e-09	1.33158e-08	1.11118e-05
cg23998749		7.03e-09	2.66164e-08	0.00113752
cg07814318	KLF13	7.44e-09	3.74074e-08	0.00033571
cg19017142		7.86e-09	2.23382e-09	6.3223e-05
cg25392060		8.13e-09	2.30625e-09	0.00015056
cg08857797	VPS25	8.4e-09	1.48519e-08	0.000128186
cg01243823	NOD2	8.5e-09	7.1279e-10	1.72465e-05
cg08548559	PIK3IP1	8.73e-09	1.2057e-10	8.27658e-07
cg10919522	C14orf43	9.71e-09	1.90035e-10	8.09265e-07
cg25649826	USP22	1.05e-08	1.1604e-07	0.00400909
cg04483863		1.09e-08	3.57792e-08	0.000918528
cg07037944	DAPK2	1.19e-08	7.19303e-10	2.31696e-06
cg24145109		1.23e-08	2.46752e-08	0.000946286
cg08639339	SLC45A3	1.25e-08	1.3736e-08	3.56577e-05
cg01751802	KANK2	1.32e-08	3.79441e-08	0.00296078
cg15880704	RBM20	1.36e-08	3.07881e-08	4.73946e-05
cg13274938	RARA	1.43e-08	4.8346e-08	8.90137e-05
cg21670987	ATP8B4	1.6e-08	1.92308e-08	1.3156e-05
cg10192877	ABCG1	1.68e-08	5.35926e-08	5.3541e-07
cg06876354	RALB	1.68e-08	3.81332e-08	1.71632e-08
cg16739178		1.71e-08	4.7449e-08	2.13784e-05
cg14333542		1.8e-08	6.25982e-07	0.0011422
cg09607047	MIR365-1	1.96e-08	1.60197e-08	4.25801e-05
cg07021906	SLC7A5	2.01e-08	1.58119e-08	0.000152825
cg03218374	ANGPT4	2.28e-08	7.09133e-08	0.000101329
cg07955474	IRF8	2.4e-08	2.92326e-09	0.000604642
cg11673687	SLC9A1	2.52e-08	2.72134e-07	0.000356678
cg01798813		2.57e-08	7.42907e-08	NA
cg04011474		2.59e-08	4.22691e-09	9.2344e-05
cg14509967	LOC404266	2.79e-08	7.19927e-07	0.000147383
cg26800893	ATPGD1	2.87e-08	1.48859e-08	0.000775886
cg10092518	DAB1	3.01e-08	1.27095e-09	2.39321e-06
cg01368219	CACNA2D3	3.2e-08	3.73766e-09	2.16224e-05
cg13276570	ANKRD33B	3.52e-08	1.21026e-07	0.0102319
cg25217710		3.71e-08	7.11649e-08	0.0190176
cg01130991		4e-08	3.90955e-07	0.0142206
cg11261850		4.01e-08	4.33167e-08	0.000147515
cg22875823	SYNGAP1	4.28e-08	3.121e-07	0.0357082
cg04557677	JAK3	4.53e-08	1.66937e-08	0.000623636
cg27470213	LGALS3BP	4.63e-08	3.9886e-08	3.58619e-05
cg22713958	LGALS3BP	4.74e-08	1.62141e-07	0.000756573
cg05119988	SC4MOL	4.87e-08	6.32205e-08	0.000122069
cg14780837	SYNGR1	4.96e-08	1.77984e-07	0.0311252
cg18091083	RPTOR	5.04e-08	2.4458e-07	0.0277304
cg00222799	ABCG1	5.27e-08	1.68134e-07	3.81122e-05
cg13708645	KDM2B	5.35e-08	6.48528e-07	0.000816961
cg11152384		5.4e-08	3.75293e-09	4.6585e-06
cg26955383	CALHM1	6.04e-08	1.68059e-08	0.000117229
cg03500056	ABAT	6.19e-08	1.5947e-07	0.000187186
cg09182678		6.22e-08	3.03961e-08	5.76084e-05
cg02711608	SLC1A5	6.25e-08	1.5146e-08	4.29456e-09
cg02286155		6.39e-08	2.27041e-07	4.94261e-06
cg04816311	C7orf50	6.68e-08	1.08181e-07	0.000152925
cg13028635		6.68e-08	2.74529e-08	8.11393e-06
cg12593793		7.12e-08	1.06895e-09	1.7143e-07
cg23172671		7.47e-08	1.52142e-07	1.33548e-06
cg14017402		7.75e-08	5.57648e-08	3.5753e-07
cg13139542		7.93e-08	7.99512e-08	0.00737029
cg14352682	C6orf136	8.84e-08	6.72619e-07	0.00573219
cg01671681	PLCH1	9.53e-08	1.47151e-07	1.36655e-06
cg12001357	CHRNG	9.87e-08	1.69461e-07	0.000136294
cg02571142	DKK4	9.91e-08	5.73045e-07	0.00061498
cg20507228	MAN2A2	1.01e-07	1.89333e-07	0.00305156
cg09491962	SLIT1	1.05e-07	1.04188e-07	0.00118888
cg21766592	SLC1A5	1.07e-07	2.52193e-08	1.02135e-07
cg01597398		1.08e-07	7.46666e-08	1.98987e-05
cg01526748	FGF12	1.18e-07	2.37469e-07	0.0848643
Model 1 = Adjusted for age, sex, and technical effects
Model 2 = Adjusted for above and smoking status
Model 3 = Adjusted for above and restricted to BMI 18-35 kg/m2
