# Supplementary material for: Association of Body Mass Index with DNA Methylation and Gene Expression in Blood Cells and Relations to Cardiometabolic Disease: A Mendelian Randomization Approach
Source: PLoS Med. 2017 Jan 17;14(1):e1002215. doi: 10.1371/journal.pmed.1002215 (PMC5240936; doi:10.1371/journal.pmed.1002215)
Supplement: S3 Table — (XLSX) [file pmed.1002215.s021.xlsx]

## Sheet: Suppl Table 3
S3 Table: External replication of methylome-wide significant CpGs from primary model (age and sex adjusted)
Probename	Gene Name	FHS-LBC Meta-analysis p-value (n=3743)	FHS-LBC Meta-analysis direction of association	Replication #1 ARIC p-value (n=2096)	Replication #1 ARIC direction of association	Replication #2 GOLDN p-value (n=992)	Replication #2 GOLDN direction of association	Replication #3 PIVUS p-value (n=967)	Replication #3 PIVUS direction of association	Replication Meta-analysis p-value (n=4055)
cg06500161	ABCG1	7.55e-43	++++	1.52e-13	+	6.75e-06	+	9.18e-07	+	1.27354e-18
cg00574958	CPT1A	2.2e-29	----	3.23e-12	-	6.99e-11	-	0.0139	-	5.94071e-15
cg11024682	SREBF1	4.82e-22	++++	9.58e-09	+	2.05e-05	+	6.44e-09	+	1.22261e-15
cg17501210	RPS6KA2	4.14e-21	----	0.000172	-	1.36e-06	-	0.0415	-	1.07235e-06
cg04927537	LGALS3BP	7.11e-17	++++	5.91e-10	+	0.009565	+	0.0247	+	6.27892e-10
cg06397161	SYNGR1	1.02e-16	++++	0.452	+	0.001234	+	0.0751	+	0.0278179
cg14870271	LGALS3BP	4.87e-16	++++	0.000228	+	0.003621	+	0.048	+	1.51034e-05
cg27243685	ABCG1	2.29e-15	++++	3.61e-08	+	0.01584	+	1.39e-06	+	4.91129e-12
cg11202345	LGALS3BP	6.22e-15	++++	7.7e-05	+	0.01362	+	0.183	+	4.20004e-05
cg20496314	SYNGR1	2.07e-13	++++	0.464	+	0.002162	+	0.149	+	0.0475845
cg19750657	UFM1	2.21e-13	++++	5.55e-06	+	6.92e-07	+	2.27e-08	+	5.59525e-13
cg07094298	TNIP2	4.14e-13	----	8.12e-05	-	7.82e-05	-	0.00214	-	1.16711e-07
cg25178683	LGALS3BP	5.85e-13	++++	1.67e-08	+	0.004667	+	0.00537	+	1.00325e-09
cg03078551		7.11e-13	----	7.49e-09	-	2e-06	-	0.0582	-	4.29745e-10
cg06690548	SLC7A11	2.75e-12	----	0.247	-	0.0009516	-	0.00025	-	0.000606223
cg17901584	DHCR24	2.87e-12	----	6.26e-07	-	0.0001228	-	7.99e-07	-	4.13975e-12
cg10179300	TRIO	5.71e-12	++++	0.000737	+	0.01156	+	0.0882	+	0.000105716
cg26403843	RNF145	5.83e-12	++++	1.06e-08	+	2.37e-05	+	0.0308	+	5.59172e-10
cg09349128		1.33e-11	----	1.44e-08	-	0.001242	-	0.00105	-	1.00875e-10
cg17641710	GNAI2	1.84e-11	++++	6.65e-05	+	0.3512	+	0.283	-	0.0101281
cg22650271	SYNGR1	2.12e-11	++++	0.787	-	0.05313	+	0.0671	+	0.240918
cg27115863		2.19e-11	----	5.03e-05	-	0.01749	-	6.85e-05	-	5.31181e-08
cg27637521	SOCS3	2.87e-11	----	0.00866	-	0.4884	-	0.0309	-	0.00186378
cg10508317	SOCS3	2.9e-11	----	0.00131	-	3.49e-05	-	0.0285	-	1.12138e-05
cg13305415	SPRY4	3.7e-11	++++	0.000816	+	0.4397	+	0.37	+	0.00241676
cg02716826	SUGT1P1;AQP3	3.73e-11	----	0.178	-	0.01093	-	0.477	-	0.0526321
cg14476101	PHGDH	5.03e-11	----	0.0163	-	6.35e-08	-	0.000815	-	2.8085e-06
cg09664445	KIAA0664	5.56e-11	++++	8.89e-09	+	0.3351	+	0.88	-	1.73245e-05
cg12484113	AHDC1	6.28e-11	++++	3.24e-07	+	0.001252	+	0.000633	+	8.72263e-10
cg07504977		7.34e-11	++++	4.31e-05	+	5.36e-08	+	2.91e-07	+	1.23858e-11
cg17836612	LGALS3BP	1.05e-10	++++	4.73e-06	+	0.00199	+	0.00074	+	1.23804e-08
cg07012687	SLC16A	1.1e-10	++++	0.00401	+	0.7527	+	0.296	+	0.00789871
cg18772573	CPSF4L	1.11e-10	++++	0.00198	+	0.4226	+	0.135	+	0.00163176
cg26950531	DPF1	1.13e-10	----	0.000628	-	0.006487	-	0.00099	-	2.21841e-06
cg21429551	GARS	1.31e-10	----	0.00395	-	1.13e-05	-	0.0858	-	6.75592e-05
cg01455178	SLC45A3	1.35e-10	++++	0.0774	+	0.6151	+	0.117	+	0.0309065
cg01881899	ABCG1	1.37e-10	++++	0.0049	+	0.000499	+	0.0825	+	0.000197588
cg17782974	TRIM8	1.79e-10	++++	7.54e-06	+	0.05712	+	0.139	+	1.04625e-05
cg17194270	SYNGR1	1.86e-10	++++	0.676	+	0.001009	+	0.298	+	0.106843
cg16611584	AKAP10	2.4e-10	++++	0.000208	+	0.9915	+	0.0198	+	0.000140313
cg26470501	BCL3	2.63e-10	----	0.0184	-	0.2266	-	0.000163	-	0.000127038
cg07730360		3.32e-10	++++	1.37e-06	+	0.03306	+	0.0538	+	8.00146e-07
cg17738521	HIVEP2	3.51e-10	----	0.000236	-	0.1373	-	0.0756	-	0.000106657
cg07960624	SAMD12	4.12e-10	----	0.000698	-	0.04966	-	0.331	-	0.000692815
cg06192883	MYO5C	7.34e-10	++++	5.29e-08	+	0.0005003	+	0.0178	+	3.20556e-09
cg18181703	SOCS3	9.05e-10	---+	3.83e-07	-	0.004699	-	0.0505	-	1.1776e-07
cg27394566	PLD4	1.04e-09	++++	0.316	+	0.1677	+	0.00819	+	0.0187924
cg18098839	GOLIM4	1.21e-09	---+	0.00148	-	0.001124	-	0.000366	-	1.41985e-06
cg23813257	IL32	1.34e-09	----	0.788	-	0.6521	+	0.426	-	0.636972
cg07573872	SBNO2	1.35e-09	----	2.8e-08	-	0.003005	-	0.00744	-	1.68363e-09
cg00108715	NT5DC2	1.71e-09	++++	1.98e-07	+	0.4596	+	0.0004	+	1.6081e-08
cg24531955	LOXL2	2.26e-09	----	3.85e-05	-	0.01667	-	0.0092	-	1.45717e-06
cg17058475	CPT1A	2.28e-09	----	0.000318	-	1.64e-05	-	0.129	-	1.1683e-05
cg26191447		2.46e-09	----	0.000985	-	0.2823	-	0.286	-	0.00161606
cg24678869	DENND4B	2.56e-09	++++	4.72e-08	+	0.6916	-	0.446	+	2.64199e-05
cg13134297		3.21e-09	----	0.00011	-	0.005623	-	0.206	-	4.59457e-05
cg12458003	NFASC	3.75e-09	++++	0.000337	+	0.9661	-	0.558	+	0.0043237
cg03682690	SYNGR1	3.76e-09	++++	0.233	+	0.04998	+	0.0589	+	0.023866
cg10474597	SERPINE3	3.82e-09	++++	0.000351	+	0.2131	+	0.000139	+	2.18757e-06
cg03725309	SARS	3.93e-09	----	0.000267	-	0.0002752	-	0.00243	-	6.0017e-07
cg26894079	ASAM	4.06e-09	----	2.31e-06	-	4.6e-05	-	0.00196	-	3.52128e-09
cg10717869	SLC41A1	4.26e-09	++++	2.13e-06	+	0.0412	+	3.4e-06	+	6.5575e-10
cg13123009	LY6G6E	4.57e-09	++++	1.79e-11	+	6.14e-05	+	0.00125	+	1.47607e-13
cg22012981	ACOX2	4.65e-09	++++	0.000264	+	0.02273	+	0.00197	+	2.71139e-06
cg22950899	PTPRS	4.85e-09	++++	0.00406	+	0.1464	+	0.718	-	0.0247815
cg06946797		5.22e-09	----	8.35e-09	-	0.1004	-	0.00139	-	1.02518e-09
cg26361535	ZC3H3	5.46e-09	-+++	1.56e-07	+	0.02646	+	0.0137	+	3.42778e-08
cg04286697	B3GNT7	5.96e-09	++++	8.7e-06	+	0.04514	+	0.753	+	0.000122472
cg26651978		6.24e-09	----	0.00642	-	0.0003069	-	0.00276	-	1.67755e-05
cg23998749		7.03e-09	++++	5.66e-08	+	0.006981	+	0.148	+	1.36552e-07
cg07814318	KLF13	7.44e-09	++++	2.33e-10	+	0.4056	+	0.00671	+	1.16881e-09
cg19017142		7.86e-09	----	0.000148	-	0.01923	-	0.018	-	8.35205e-06
cg25392060		8.13e-09	++++	0.000272	+	0.0009633	+	0.958	-	0.000676426
cg08857797	VPS25	8.4e-09	++++	3.4e-09	+	0.05527	+	0.0187	+	4.43069e-09
cg01243823	NOD2	8.5e-09	----	0.00279	-	0.06318	-	4.9e-07	-	4.17493e-07
cg08548559	PIK3IP1	8.73e-09	----	1.4e-07	-	0.0001115	-	0.00249	-	5.37702e-10
cg10919522	C14orf43	9.71e-09	----	3.98e-06	-	0.0002779	-	0.000858	-	5.44005e-09
cg25649826	USP22	1.05e-08	++++	9.69e-06	+	0.001411	+	0.0662	+	1.18209e-06
cg04483863		1.09e-08	++++	0.0243	+	0.1501	+	0.0146	+	0.00155576
cg07037944	DAPK2	1.19e-08	----	0.000247	-	0.1359	-	4.12e-09	-	4.31888e-09
cg24145109		1.23e-08	++++	2.69e-05	+	0.08586	+	0.000228	+	1.61707e-07
cg08639339	SLC45A3	1.25e-08	++++	0.0518	+	0.327	+	0.0867	+	0.0133369
cg01751802	KANK2	1.32e-08	++++	6.33e-07	+	0.8885	+	0.331	+	4.30461e-05
cg15880704	RBM20	1.36e-08	++++	0.00193	+	0.02094	+	0.124	+	0.000392165
cg13274938	RARA	1.43e-08	++++	5.48e-07	+	0.003465	+	0.037	+	9.57017e-08
cg21670987	ATP8B4	1.6e-08	----	0.121	-	0.07965	-	0.514	-	0.0625851
cg06876354	RALB	1.68e-08	++++	1.02e-09	+	0.04948	+	0.0538	+	6.14761e-09
cg10192877	ABCG1	1.68e-08	++++	0.000944	+	0.02417	+	0.00766	+	2.32497e-05
cg16739178		1.71e-08	++++	0.00104	+	0.1954	+	0.967	-	0.00794545
cg14333542		1.8e-08	++++	0.286	+	0.4365	+	0.0125	+	0.0294619
cg09607047	MIR365-1	1.96e-08	++++	0.00273	+	0.004106	+	0.209	+	0.00052082
cg07021906	SLC7A5	2.01e-08	++++	0.000189	+	0.2736	+	0.257	+	0.00045556
cg03218374	ANGPT4	2.28e-08	++++	0.000468	+	0.02527	+	0.947	+	0.00196893
cg07955474	IRF8	2.4e-08	----	0.286	+	0.1378	-	0.00532	-	0.338692
cg11673687	SLC9A1	2.52e-08	++++	0.00078	+	0.8366	-	0.00796	+	0.000250743
cg01798813		2.57e-08	++++	0.00031	+	0.1621	+	0.573	+	0.0013252
cg04011474		2.59e-08	----	0.0892	-	0.5356	-	0.00407	-	0.00549403
cg14509967	LOC404266	2.79e-08	++++	0.00869	+	0.3014	+	0.805	+	0.0238229
cg26800893	ATPGD1	2.87e-08	----	0.000504	-	0.0008102	-	0.00038	-	4.29119e-07
cg10092518	DAB1	3.01e-08	----	0.0011	-	0.08515	-	0.0627	-	0.000236396
cg01368219	CACNA2D3	3.2e-08	++++	3.9e-06	+	0.02207	+	0.0262	+	6.87161e-07
cg13276570	ANKRD33B	3.52e-08	++++	0.0106	+	0.004447	+	0.907	-	0.0132903
cg25217710		3.71e-08	-+++	0.00091	+	0.01917	+	0.41	+	0.000779495
cg01130991		4e-08	++++	7.46e-06	+	0.0002492	+	0.0291	+	2.18844e-07
cg11261850		4.01e-08	++++	0.00982	+	0.4764	+	0.0274	+	0.00188357
cg22875823	SYNGAP1	4.28e-08	++++	6.47e-05	+	0.6221	-	0.123	+	0.000456052
cg04557677	JAK3	4.53e-08	----	0.0327	-	0.3288	-	0.0609	-	0.00715025
cg27470213	LGALS3BP	4.63e-08	----	3.88e-05	-	0.001233	-	0.00418	-	2.64348e-07
cg22713958	LGALS3BP	4.74e-08	++++	0.0155	+	0.01316	+	0.369	+	0.00534839
cg05119988	SC4MOL	4.87e-08	---+	0.00832	-	0.08178	-	0.0149	-	0.000444742
cg14780837	SYNGR1	4.96e-08	++++	0.222	-	0.4089	+	0.227	-	0.205413
cg18091083	RPTOR	5.04e-08	++++	0.0027	+	0.03134	+	0.797	+	0.00497
cg00222799	ABCG1	5.27e-08	-+++	0.000531	+	0.194	+	0.125	+	0.000373753
cg13708645	KDM2B	5.35e-08	++++	4.68e-10	+	3.16e-06	+	0.174	+	3.33441e-10
cg11152384		5.4e-08	----	0.0115	-	0.07259	-	0.0806	-	0.00187515
cg26955383	CALHM1	6.04e-08	++++	0.000202	+	0.03518	+	0.17	+	0.000114611
cg03500056	ABAT	6.19e-08	++++	4.21e-06	+	0.01529	+	0.00829	+	2.09852e-07
cg09182678		6.22e-08	----	1.03e-05	-	0.001316	-	5.88e-07	-	1.59073e-10
cg02711608	SLC1A5	6.25e-08	----	0.445	-	0.009039	-	0.00034	-	0.00331256
cg02286155		6.39e-08	++++	0.00299	+	0.006559	+	0.074	+	0.000240886
cg04816311	C7orf50	6.68e-08	++++	2.56e-12	+	0.4858	+	0.568	+	4.19287e-08
cg13028635		6.68e-08	++++	0.266	+	0.2262	+	0.245	+	0.0962248
cg12593793		7.12e-08	----	0.000159	-	0.008306	-	2.04e-08	-	1.0613e-09
cg23172671		7.47e-08	++++	0.000122	+	0.07702	+	0.125	+	8.00961e-05
cg14017402		7.75e-08	++++	1.47e-10	+	0.8917	+	0.0535	+	2.34709e-08
cg13139542		7.93e-08	-+++	1.23e-05	+	0.01048	+	0.378	+	2.66863e-05
cg14352682	C6orf136	8.84e-08	++++	0.0002	+	0.9203	-	0.665	-	0.0147613
cg01671681	PLCH1	9.53e-08	----	0.000148	-	0.187	-	0.951	-	0.00206378
cg12001357	CHRNG	9.87e-08	----	0.00181	-	0.4769	-	0.415	-	0.00487447
cg02571142	DKK4	9.91e-08	++++	0.000633	+	0.004343	+	0.0697	+	5.34313e-05
cg20507228	MAN2A2	1.01e-07	++++	0.0274	+	0.4708	+	0.92	+	0.0700815
cg09491962	SLIT1	1.05e-07	----	0.0318	-	0.04319	-	0.0924	-	0.00423811
cg21766592	SLC1A5	1.07e-07	----	0.00769	-	0.5413	-	0.000333	-	0.000134379
cg01597398		1.08e-07	----	0.107	-	0.004585	-	0.00204	-	0.00078417
cg01526748	FGF12	1.18e-07	++++	0.000532	+	0.000417	+	0.0332	+	1.11472e-05
