# Supplementary material for: Association of Body Mass Index with DNA Methylation and Gene Expression in Blood Cells and Relations to Cardiometabolic Disease: A Mendelian Randomization Approach
Source: PLoS Med. 2017 Jan 17;14(1):e1002215. doi: 10.1371/journal.pmed.1002215 (PMC5240936; doi:10.1371/journal.pmed.1002215)
Supplement: S4 Table — (XLSX) [file pmed.1002215.s022.xlsx]

## Sheet: Suppl Table 4
S4 Table: Distribution and variability of BMI-related replicated differentially methylated CpGs
	FHS				ARIC				GOLDN				PIVUS
CpG	Mean	SD	Min	Max	Mean	SD	Min	Max	Mean	SD	Min	Max	Mean	SD	Min	Max
cg00108715	0.6453	0.03682	0.4393	0.8175	0.815	0.045	0.596	0.967	0.804077	0.0452205	0.637039	0.906314	0.674757	0.0375464	0.52931	0.80427
cg00574958	0.08629	0.01545	0.04804	0.2344	0.043	0.025	0.003	0.278	0.208632	0.0595179	0.0809432	0.409518	0.0926041	0.0238831	0.04804	0.32891
cg01130991	0.6963	0.04267	0.4239	0.8544	0.854	0.052	0.175	0.993	0.805279	0.0493644	0.630663	0.916271	0.755489	0.0471379	0.55999	0.90414
cg01243823	0.2591	0.04814	0.07962	0.4925	0.311	0.098	0.048	0.814	0.366506	0.0904557	0.100932	0.651075	0.248769	0.0554415	0.10132	0.47454
cg01368219	0.6154	0.03642	0.3709	0.7219	0.748	0.054	0.271	0.962	0.758932	0.0451541	0.587393	0.903907	0.656526	0.0434195	0.40816	0.79154
cg01526748	0.6474	0.06257	0.3601	0.8001	0.794	0.07	0.371	0.98	0.780752	0.0550023	0.528654	0.880155	0.657961	0.0613475	0.42802	0.82885
cg01751802	0.5966	0.04953	0.3917	0.8273	0.727	0.067	0.443	0.905	0.793642	0.0670434	0.542914	0.921145	0.62954	0.0509405	0.48222	0.87962
cg01881899	0.1136	0.02735	0.05048	0.5544	0.057	0.028	0	0.394	0.119319	0.0321893	0.0506523	0.374621	0.102755	0.0334792	0.04146	0.5812
cg02286155	0.6431	0.02793	0.4103	0.7552	0.804	0.036	0.655	0.972	0.765059	0.0378923	0.640633	0.863346	0.691527	0.0314448	0.50167	0.81543
cg02571142	0.4817	0.05544	0.2564	0.697	0.642	0.072	0.199	0.924	0.72698	0.0833493	0.389846	0.87699	0.562412	0.0628856	0.33726	0.78068
cg03078551	0.1243	0.02197	0.0599	0.4939	0.068	0.026	0	0.215	0.156724	0.0397634	0.0584803	0.321629	0.124604	0.0289996	0.05627	0.34101
cg03500056	0.318	0.03883	0.1752	0.4627	0.34	0.059	0.113	0.675	0.506572	0.067414	0.282808	0.689555	0.322406	0.0391027	0.20528	0.46502
cg03725309	0.1607	0.03708	0.06955	0.4262	0.149	0.061	0.007	0.589	0.322462	0.101302	0.0969401	0.627096	0.143738	0.0320511	0.06392	0.31605
cg04286697	0.6701	0.03856	0.3116	0.7944	0.82	0.04	0.429	0.972	0.840958	0.0465084	0.636318	0.929726	0.723836	0.0358586	0.48557	0.83163
cg04816311	0.4996	0.07449	0.1996	0.8892	0.602	0.085	0.236	0.874	0.753325	0.163913	0.220056	0.955021	0.580397	0.075299	0.30966	0.90099
cg04927537	0.4437	0.05192	0.2606	0.7052	0.541	0.081	0.169	0.867	0.47986	0.0842324	0.215331	0.786602	0.493084	0.0597703	0.22261	0.77088
cg06192883	0.28	0.04378	0.1267	0.5821	0.283	0.069	0.059	0.739	0.253108	0.0936968	0.087503	0.548378	0.291959	0.0455141	0.15755	0.49167
cg06500161	0.5578	0.03613	0.3631	0.7459	0.689	0.048	0.138	0.967	0.699394	0.0505134	0.540445	0.887492	0.572159	0.0365848	0.42946	0.71663
cg06876354	0.4539	0.03045	0.2862	0.7415	0.574	0.052	0.199	0.863	0.641704	0.0636748	0.439283	0.807447	0.478739	0.0316457	0.34694	0.66431
cg06946797	0.2286	0.04172	0.08588	0.4612	0.161	0.061	0.003	0.51	0.337016	0.0719817	0.165672	0.581235	0.241078	0.0459515	0.09629	0.44526
cg07037944	0.2186	0.03233	0.1249	0.431	0.223	0.051	0.051	0.534	0.343784	0.0668507	0.142867	0.59318	0.212877	0.0384298	0.11041	0.44627
cg07094298	0.2833	0.06312	0.08227	0.5275	0.266	0.063	0.082	0.529	0.218914	0.0816043	0.0532213	0.530771	0.301689	0.0777976	0.07925	0.59615
cg07504977	0.3586	0.04958	0.1684	0.5386	0.434	0.084	0.027	0.795	0.365888	0.0889252	0.166868	0.669617	0.382045	0.0579172	0.18712	0.56333
cg07573872	0.6846	0.04963	0.3544	0.824	0.684	0.055	0.334	0.921	0.689694	0.0537141	0.491676	0.852349	0.754179	0.045247	0.40783	0.88573
cg07730360	0.5771	0.03458	0.3363	0.7428	0.694	0.053	0.391	0.962	0.76253	0.0540495	0.500308	0.887115	0.6136	0.0368443	0.40756	0.78962
cg07814318	0.3841	0.04377	0.1748	0.6129	0.472	0.062	0.115	0.709	0.593895	0.0808182	0.323981	0.799484	0.39266	0.0499465	0.21201	0.63692
cg08548559	0.2282	0.04546	0.1124	0.4608	0.254	0.077	0.046	0.605	0.229767	0.0751093	0.0974312	0.546692	0.252032	0.052796	0.13327	0.50404
cg08857797	0.5006	0.05822	0.2835	0.7469	0.645	0.08	0.277	0.896	0.78187	0.116313	0.34456	0.937262	0.55394	0.0659093	0.34029	0.77989
cg09182678	0.1309	0.02401	0.06512	0.2453	0.055	0.032	0	0.203	0.289659	0.0805742	0.0527369	0.560248	0.117525	0.0280048	0.05086	0.282
cg09349128	0.286	0.03425	0.1567	0.3977	0.305	0.061	0.076	0.761	0.516422	0.0856581	0.253449	0.735487	0.287499	0.0419875	0.14068	0.48677
cg09664445	0.486	0.03527	0.2395	0.6534	0.6	0.054	0.264	0.918	0.72314	0.077241	0.491974	0.889894	0.508955	0.0356397	0.33919	0.68756
cg10092518	0.7328	0.03686	0.3625	0.838	0.867	0.036	0.463	0.972	0.815144	0.0377334	0.690011	0.922149	0.774499	0.042141	0.44814	0.90856
cg10179300	0.7983	0.03458	0.4796	0.886	0.91	0.042	0.602	0.991	0.882224	0.0261196	0.685941	0.947434	0.846796	0.0311979	0.72127	0.92349
cg10192877	0.7427	0.02746	0.5864	0.8281	0.91	0.023	0.747	0.97	0.856436	0.0287744	0.750282	0.929559	0.78424	0.0316159	0.41208	0.87336
cg10474597	0.3516	0.04091	0.1879	0.5985	0.37	0.067	0	0.736	0.46257	0.0963457	0.163708	0.707058	0.348274	0.0538904	0.11047	0.6734
cg10508317	0.0977	0.0249	0.05443	0.2993	0.055	0.032	0.006	0.695	0.127792	0.037108	0.0501521	0.337528	0.0998607	0.0312064	0.0517	0.26672
cg10717869	0.6866	0.03523	0.3693	0.7907	0.824	0.043	0.539	0.961	0.699524	0.0719404	0.483345	0.884535	0.742278	0.0347617	0.5787	0.82595
cg10919522	0.2283	0.03673	0.1106	0.4059	0.214	0.063	0.002	0.612	0.28243	0.073816	0.118523	0.559677	0.222173	0.0409759	0.10933	0.43141
cg11024682	0.4174	0.03579	0.2747	0.7914	0.54	0.064	0.304	0.816	0.578396	0.0664864	0.381725	0.775534	0.426377	0.0378664	0.31193	0.61507
cg11202345	0.2191	0.03888	0.1074	0.4372	0.214	0.069	0.025	0.556	0.229318	0.0680735	0.0667278	0.500836	0.221375	0.0450025	0.09642	0.46384
cg11673687	0.7869	0.02556	0.6239	0.8744	0.935	0.023	0.794	0.995	0.86868	0.0233791	0.76548	0.924611	0.83004	0.0271914	0.71256	0.92369
cg12484113	0.3397	0.03169	0.2238	0.4773	0.422	0.046	0.206	0.782	0.51589	0.0600127	0.33565	0.708424	0.3463	0.0350278	0.18751	0.5346
cg12593793	0.2705	0.04112	0.1561	0.4414	0.275	0.068	0.031	0.591	0.46468	0.0962243	0.18571	0.723459	0.280357	0.0456636	0.16315	0.48114
cg13123009	0.3887	0.0313	0.2364	0.6764	0.461	0.052	0.097	0.921	0.437059	0.0658181	0.258278	0.658928	0.403477	0.0288448	0.29649	0.52775
cg13134297	0.255	0.03176	0.1619	0.4888	0.254	0.056	0.06	0.634	0.387159	0.0655062	0.210816	0.619014	0.282172	0.0400063	0.09337	0.49605
cg13139542	0.7827	0.03994	0.4355	0.8945	0.931	0.029	0.562	0.988	0.89548	0.0401198	0.607798	0.959513	0.818489	0.041538	0.46573	0.91429
cg13274938	0.6804	0.03393	0.3822	0.8568	0.84	0.04	0.573	0.975	0.86294	0.0482754	0.622792	0.948893	0.763442	0.0349216	0.65733	0.90053
cg13708645	0.4102	0.05392	0.2207	0.6604	0.533	0.075	0.188	0.922	0.637836	0.0783835	0.240655	0.831085	0.481845	0.0605421	0.28254	0.66195
cg14017402	0.6225	0.0462	0.3204	0.8138	0.727	0.052	0.324	0.934	0.690475	0.0988674	0.323006	0.900637	0.699314	0.0472159	0.4769	0.84616
cg14476101	0.5579	0.07094	0.3019	0.7882	0.708	0.082	0.288	0.959	0.77863	0.0785653	0.434727	0.930329	0.603259	0.0632002	0.3722	0.78763
cg14870271	0.3597	0.04041	0.2036	0.5275	0.426	0.076	0.017	0.731	0.376189	0.0798724	0.179621	0.693576	0.375772	0.0466222	0.1846	0.64541
cg16611584	0.5356	0.08549	0.1197	0.826	0.659	0.095	0.268	0.941	0.731018	0.0813238	0.404859	0.887701	0.59753	0.0916282	0.20078	0.86006
cg17058475	0.09836	0.02535	0.03201	0.2232	0.07	0.046	0	0.463	0.257678	0.0851233	0.041966	0.521216	0.10105	0.0323053	0.03432	0.32627
cg17501210	0.6533	0.055	0.3506	0.8367	0.732	0.09	0.342	0.982	0.818415	0.04886	0.633144	0.925766	0.698424	0.0562867	0.40858	0.85437
cg17738521	0.1108	0.03075	0.05311	0.7174	0.045	0.042	0	0.774	0.114647	0.0356112	0.0359368	0.293928	0.102572	0.0331883	0.02681	0.46105
cg17782974	0.3181	0.04453	0.1502	0.7016	0.371	0.068	0.045	0.697	0.376724	0.0655052	0.183128	0.661096	0.355024	0.0624075	0.12608	0.5527
cg17836612	0.6632	0.04149	0.41	0.7946	0.788	0.055	0.538	0.979	0.657036	0.0833962	0.458071	0.92172	0.747285	0.0414916	0.57642	0.90307
cg17901584	0.4498	0.06618	0.2042	0.7571	0.595	0.096	0.199	0.99	0.731527	0.122179	0.214358	0.917421	0.483676	0.0702033	0.28888	0.68418
cg18098839	0.1199	0.02654	0.0551	0.5013	0.058	0.032	0.003	0.447	0.177185	0.0422119	0.0757461	0.488032	0.114688	0.0283905	0.05719	0.46631
cg18181703	0.4348	0.04768	0.2315	0.6477	0.495	0.064	0.106	0.792	0.507371	0.0694392	0.298362	0.720175	0.459408	0.0485522	0.30418	0.59762
cg19017142	0.3917	0.04565	0.2026	0.5988	0.484	0.073	0	0.891	0.533024	0.0784109	0.321832	0.801319	0.437209	0.056019	0.23064	0.64131
cg19750657	0.7097	0.04671	0.4286	0.8923	0.821	0.069	0.555	0.997	0.876426	0.0523455	0.66941	0.960614	0.754698	0.0436872	0.55819	0.92479
cg21429551	0.3403	0.07515	0.1095	0.5822	0.446	0.092	0.02	0.771	0.493466	0.0864295	0.222119	0.706148	0.388048	0.0874303	0.09588	0.7278
cg21766592	0.112	0.0358	0.02987	0.3884	0.067	0.05	0	0.347	0.291757	0.105384	0.0344713	0.606007	0.104127	0.0382658	0.02267	0.2861
cg22012981	0.6713	0.03111	0.4429	0.8395	0.828	0.041	0.641	0.983	0.828075	0.0427113	0.580402	0.927701	0.704849	0.0329012	0.5832	0.82851
cg23172671	0.3016	0.04485	0.1467	0.5338	0.405	0.077	0.092	0.752	0.402979	0.0815528	0.192002	0.700272	0.350387	0.0655838	0.09647	0.77706
cg23998749	0.6345	0.04204	0.3696	0.7568	0.796	0.048	0.348	0.972	0.840976	0.0637156	0.638828	0.946037	0.653364	0.037272	0.53481	0.78208
cg24145109	0.2239	0.06806	0.03604	0.7048	0.177	0.096	0.001	0.719	0.339808	0.115597	0.0330185	0.670251	0.222738	0.0668037	0.05329	0.51309
cg24531955	0.2199	0.0353	0.1322	0.4973	0.189	0.049	0.055	0.499	0.319466	0.0609231	0.177446	0.530163	0.226021	0.041149	0.1357	0.45902
cg24678869	0.5467	0.03199	0.277	0.6991	0.694	0.044	0.254	0.906	0.770076	0.0649674	0.526157	0.906737	0.560176	0.0312618	0.37679	0.72009
cg25178683	0.5737	0.04381	0.396	0.7548	0.703	0.064	0.033	0.973	0.607271	0.0730467	0.36242	0.846493	0.628873	0.047769	0.34095	0.77348
cg25649826	0.6091	0.03748	0.4322	0.749	0.75	0.054	0.441	0.949	0.790842	0.0598519	0.580532	0.921633	0.655982	0.0440954	0.48931	0.79804
cg26361535	0.6672	0.06264	0.3729	0.8297	0.823	0.065	0.444	0.98	0.828868	0.0504947	0.585188	0.922498	0.714307	0.0604565	0.46012	0.86627
cg26403843	0.3232	0.05952	0.1255	0.5631	0.375	0.088	0.007	0.695	0.278479	0.107582	0.0967067	0.692764	0.347236	0.0705055	0.18749	0.69075
cg26470501	0.4735	0.03991	0.2385	0.5748	0.577	0.05	0.099	0.782	0.642191	0.0532804	0.423513	0.779822	0.485954	0.0379828	0.31585	0.59179
cg26651978	0.583	0.04141	0.3725	0.7364	0.705	0.056	0.523	0.965	0.778797	0.0618543	0.541808	0.921911	0.616991	0.0391021	0.48051	0.80184
cg26800893	0.1055	0.01939	0.05705	0.3239	0.039	0.02	0.001	0.255	0.107508	0.0266234	0.0524055	0.279335	0.105931	0.0251915	0.05695	0.4044
cg26894079	0.3727	0.04892	0.2206	0.7692	0.435	0.06	0.162	0.982	0.400849	0.0759349	0.188583	0.636125	0.407159	0.057571	0.26389	0.72254
cg26950531	0.2415	0.05627	0.06642	0.5679	0.208	0.087	0	0.764	0.199937	0.0882136	0.0515464	0.565473	0.258179	0.0670507	0.06629	0.56856
cg26955383	0.2304	0.03844	0.1286	0.6367	0.261	0.051	0.036	0.775	0.372884	0.0618053	0.173582	0.569017	0.229761	0.039488	0.1324	0.50418
cg27115863	0.3715	0.04874	0.128	0.5969	0.403	0.056	0.161	0.673	0.40672	0.0661518	0.179737	0.584023	0.366319	0.0530237	0.18765	0.5978
cg27243685	0.7971	0.02952	0.5261	0.8864	0.929	0.038	0.409	0.988	0.89699	0.0310241	0.784155	0.97069	0.839146	0.0291923	0.70266	0.92255
cg27470213	0.1526	0.03345	0.05851	0.3304	0.122	0.037	0.001	0.297	0.163139	0.0464702	0.0554427	0.336422	0.12333	0.0418041	0.04046	0.52678
