# Supplementary material for: Association of Body Mass Index with DNA Methylation and Gene Expression in Blood Cells and Relations to Cardiometabolic Disease: A Mendelian Randomization Approach
Source: PLoS Med. 2017 Jan 17;14(1):e1002215. doi: 10.1371/journal.pmed.1002215 (PMC5240936; doi:10.1371/journal.pmed.1002215)
Supplement: S7 Table — (XLSX) [file pmed.1002215.s025.xlsx]

## Sheet: Suppl Table 7
S7 Table: Association of BMI with the replicated CpGs conditional on the top methylation QTL in the FHS
CpG	Gene	meQTL rsID	MAF	Imputation Rsq	meQTL CHR:POS	CpG CHR:POS	P-value (SNP with CpG)	P-value (BMI with CpG)	Percent change in BMI-CpG T-statistic after conditioning on meQTL
cg27470213	LGALS3BP	rs77465660	0.39407	0.83543	8:5048672	17:76967695	1.53e-05	0.00202653	-38.2365
cg27115863		rs4665412	0.49208	0.80064	2:28585808	22:37921640	1.06e-12	4.03e-05	-21.6953
cg26651978		rs8072144	0.47123	0.92801	17:76904886	17:76965407	2.55e-22	4.46e-06	-16.1601
cg01243823	NOD2	rs1598858	0.32687	0.98211	4:103506095	16:50732212	4.52e-14	0.000988755	-15.0459
cg08548559	PIK3IP1	rs12166373	0.4766	0.99963	22:31700508	22:31686097	2.06e-196	1.58e-07	-13.9465
cg03078551		rs4648011	0.38284	0.95755	4:103475444	17:41656298	1.87e-13	6e-10	-13.6253
cg10919522	C14orf43	rs200009782	0.31481	0.87211	14:74236616:TG_T	14:74227441	1.26e-10	6.5e-06	-13.5447
cg09664445	KIAA0664	rs6796193	0.257	0.93031	3:189080253	17:2612406	0.00062856	8.1e-13	-12.4099
cg11673687	SLC9A1	rs1504418	0.17792	0.97121	13:61459644	1:27426555	1.12e-06	5.59e-07	-12.3007
cg09182678		rs6586891	0.34335	0.99935	8:19914598	22:50328711	1.41e-06	2.03e-08	-12.2634
cg19750657	UFM1	rs61897431	0.39905	0.94382	11:47427667	13:38935967	2.52e-12	6.76e-18	-12.169
cg13134297		rs10145631	0.44578	0.97921	14:56189330	7:30737556	0.000386429	5.04e-07	-12.0462
cg25178683	LGALS3BP	rs9807193	0.36027	0.98125	18:22818260	17:76976267	8.84e-12	8.65e-09	-11.9534
cg17836612	LGALS3BP	rs7991608	0.39572	0.99918	13:111730645	17:76976357	0.000888561	6.24e-10	-11.5207
cg17782974	TRIM8	rs58548238	0.07623	0.8999	12:678300	10:104406990	2.53e-06	4.01e-08	-11.458
cg19017142			0.36689	0.8574	4:103437735:C_CT	2:64431245	5.8e-17	3.5e-07	-11.031
cg23998749		rs55966749	0.09636	0.93154	21:30991363	1:154968781	0.000115711	5.01e-09	-10.8919
cg08857797	VPS25	rs4813009	0.03282	0.85865	20:44791848	17:40927699	0.265793	3.72e-09	-10.6344
cg23172671		rs80032286	0.10418	0.98491	8:131423758	1:203482523	0.000764433	4.62e-08	-10.5476
cg06946797		rs4665412	0.49208	0.80064	2:28585808	16:11422409	2.22e-09	4.27e-05	-10.2819
cg01130991		rs11699388	0.02866	0.90032	20:44794218	17:46510392	0.203413	5.14e-10	-9.86764
cg10092518	DAB1	rs76422071	0.09378	0.97275	4:5325956	1:57670054	2.4e-06	1.25e-05	-9.7784
cg16611584	AKAP10	rs203449	0.26105	0.96378	17:19824621	17:19809078	6.3e-38	4.49e-07	-9.61364
cg26955383	CALHM1	rs7921066	0.24949	0.87686	10:105221433	10:105218660	6.43e-17	0.000197431	-9.61177
cg17738521	HIVEP2	rs62430713	0.16092	0.81741	6:143180726	6:143224179	2.39e-14	1.28e-05	-9.55516
cg17501210	RPS6KA2	rs2247315	0.34969	0.94178	6:167370211	6:166970252	1.24e-14	1.78e-15	-9.45867
cg06192883	MYO5C	rs1870028	0.068	0.99791	7:50258313	15:52554171	7.11e-08	2.61e-09	-9.45367
cg26950531	DPF1	rs332862	0.41201	0.95566	19:38654044	19:38704515	2.98e-15	1.49e-10	-9.3283
cg24678869	DENND4B	rs10512338	0.07836	0.86029	9:107683636	1:153919638	0.00373163	1.1e-06	-9.18352
cg03500056	ABAT	rs66975383	0.33822	0.82762	16:8754943	16:8814507	5.98e-76	6.06e-11	-9.07669
cg26470501	BCL3	rs35488312	0.47938	0.80111	19:45194502	19:45252955	9.51e-09	1.74e-05	-8.6774
cg07504977		rs7171832	0.33736	0.90286	15:35305415	10:102131012	0.00141251	1.46e-12	-8.6735
cg13123009	LY6G6E	rs9281575	0.3491	0.97514	6:31732547:G_GA	6:31681882	1.04e-25	1.34e-08	-8.4691
cg11202345	LGALS3BP	rs2993998	0.34037	0.99635	14:52321104	17:76976057	0.000783282	2.96e-13	-8.08266
cg10192877	ABCG1	rs4464871	0.2578	0.90399	7:47741376	21:43641690	0.0126198	2.42e-05	-7.82343
cg09349128		rs148435324	0.02659	0.95283	16:83460887:A_ACA	22:50327986	0.00119771	1.05e-14	-7.42068
cg01881899	ABCG1	rs10023234	0.4811	0.80699	4:94130324	21:43652704	0.00177136	2.75e-06	-7.40195
cg18098839	GOLIM4		0.27385	0.97203	6:117400682:CAAGT	3:167742700	0.000823879	1.01e-06	-6.92242
cg00574958	CPT1A	rs77200722	0.02551	0.99457	9:24928935	11:68607622	7.41e-05	6.08e-28	-6.91021
cg13708645	KDM2B	rs199865752	0.47932	0.87146	12:121906713:T_TC	12:121974305	1.83e-60	7.89e-08	-6.86239
cg25649826	USP22	rs4985957	0.23531	0.83713	17:20906257	17:20938740	6.17e-49	4.6e-09	-6.71443
cg02571142	DKK4	rs79829632	0.05804	0.88011	9:104128743	8:42234803	0.000936946	2.01e-08	-6.44183
cg18181703	SOCS3	rs75747707	0.47929	0.97988	6:109610303:A_AT	17:76354621	5.34e-08	9.3e-07	-6.44128
cg14476101	PHGDH	rs11583993	0.097	0.93259	1:120255370	1:120255992	4.48e-88	1.63e-10	-6.15546
cg13139542		rs116400544	0.2306	0.98992	10:18859853	2:8242815	0.178079	6.22e-07	-6.07484
cg13274938	RARA	rs35045014	0.44859	0.87611	6:107432157	17:38493822	2.17e-21	1.64e-08	-5.99028
cg07573872	SBNO2	rs9849126	0.39153	0.99884	3:128312069	19:1126342	0.000263494	7.85e-07	-5.91506
cg04927537	LGALS3BP	rs9946154	0.36199	0.957	18:22810619	17:76976091	5.87e-16	5.25e-13	-5.6625
cg02286155		rs216297	0.09806	0.88137	12:6155218	5:176826262	0.000180722	3.77e-06	-5.50239
cg10474597	SERPINE3	rs2463605	0.20135	0.97185	16:86381003	13:51917676	0.000184402	1.06e-09	-5.35546
cg17058475	CPT1A	rs1480800	0.38337	0.98995	8:136227957	11:68607737	0.000977409	1.64e-14	-5.25784
cg21429551	GARS	rs4954573	0.35308	0.966	2:136927094	7:30635762	3.44e-05	8.77e-07	-5.08878
cg14870271	LGALS3BP	rs9946154	0.36199	0.957	18:22810619	17:76976010	7.61e-15	3.48e-14	-5.08575
cg04286697	B3GNT7	rs2595508	0.24478	0.91109	2:232253390	2:232259623	1.14e-71	4.46e-07	-4.26347
cg12593793		rs7566848	0.13173	0.96995	2:104422882	1:156074135	0.0362459	1.95e-14	-4.13363
cg06500161	ABCG1	rs225443	0.36418	0.99976	21:43658206	21:43656587	5.1e-06	9.15e-36	-3.57076
cg10508317	SOCS3	rs13203155	0.43913	0.98061	6:109614844	17:76355146	1.11e-10	4.55e-08	-3.48746
cg07730360		rs13437553	0.22775	0.97688	6:82304235	3:128845626	0.0001268	2.91e-13	-3.46728
cg12484113	AHDC1	rs11153310	0.42631	0.92761	6:111971280	1:27898757	0.00121124	5.79e-10	-3.18363
cg27243685	ABCG1	rs4148082	0.09363	0.9987	21:43619415	21:43642366	4.11e-11	1.45e-15	-2.65465
cg07094298	TNIP2	rs9683949	0.47309	0.99154	4:2744480	4:2748026	2.52e-55	1.01e-05	-2.38444
cg22012981	ACOX2	rs145516589	0.00582	0.8249	10:86432175	3:58522689	0.000777723	2.47e-08	-2.31377
cg10717869	SLC41A1	rs1489319	0.33947	0.96993	15:63238845	1:205780912	0.00017798	1.54e-11	-2.24596
cg24145109		rs11260685	0.05809	0.96452	1:5805974	1:5806951	5.32e-126	2.31e-09	-2.03933
cg07037944	DAPK2		0.3311	0.95071	4:103461727:A_AT	15:64290807	5.61e-63	3.12e-09	-2.00954
cg07814318	KLF13	rs72540950	0.33852	0.82682	9:77253470:T_TG	15:31624584	0.000831744	3.82e-09	-1.63157
cg24531955	LOXL2		0.04194	0.81371	8:23154353:CTGT_	8:23154691	1.73e-20	3.35e-07	-1.48214
cg04816311	C7orf50	rs869412	0.21038	0.87558	7:1074134	7:1066650	3.38e-37	2.51e-09	-0.80037
cg26800893	ATPGD1	rs10082797	0.17234	0.99993	12:40464940	11:67184596	5.53e-06	6.74e-05	-0.780041
cg11024682	SREBF1	rs752579	0.39816	0.94144	17:17660347	17:17730094	8.02e-18	4.08e-19	-0.432508
cg21766592	SLC1A5	rs9389065	0.48483	0.97801	6:133606901	19:47288066	0.0545176	1.03e-11	-0.393185
cg26361535	ZC3H3	rs4242487	0.36054	0.87232	8:144608634	8:144576604	1.45e-16	3.96e-09	0.0392854
cg26894079	ASAM	rs144427297	0.02002	0.80341	5:103194255	11:122954435	2.51e-05	3.9e-07	0.102724
cg01751802	KANK2	rs8409	0.43488	0.85878	19:11319491	19:11309639	1e-105	1.19e-10	0.144064
cg10179300	TRIO	rs352657	0.45621	0.97642	5:14170410	5:14147618	1.08e-24	1.05e-08	0.233768
cg06876354	RALB	rs35962838	0.05992	0.80922	3:106240670	2:121020189	0.006426	1.24e-10	1.17508
cg17901584	DHCR24	rs1180860	0.48559	0.86486	1:55334389	1:55353706	9.09e-19	1.12e-31	4.58006
cg03725309	SARS	rs61935386	0.02733	0.89878	12:102720948	1:109757585	0.0172472	1.3e-06	5.15694
cg01368219	CACNA2D3	rs55638689	0.45173	0.90882	3:54990786	3:54999791	3.38e-40	5.24e-11	7.56052
cg00108715	NT5DC2	rs6445528	0.49899	0.99923	3:52572447	3:52565015	5.23e-13	4.58e-12	9.60448
cg26403843	RNF145	rs6891575	0.4686	0.97768	5:158630041	5:158634085	1.99e-164	4.31e-18	14.4961
cg01526748	FGF12	rs7641397	0.27903	0.91743	3:191710108	3:191930926	3.3e-223	1.8e-10	19.8828
cg14017402		rs10198260	0.34925	0.97163	2:86220680	2:86225602	1.06e-214	2.81e-07	19.939
