# Supplementary material for: Association of Body Mass Index with DNA Methylation and Gene Expression in Blood Cells and Relations to Cardiometabolic Disease: A Mendelian Randomization Approach
Source: PLoS Med. 2017 Jan 17;14(1):e1002215. doi: 10.1371/journal.pmed.1002215 (PMC5240936; doi:10.1371/journal.pmed.1002215)
Supplement: S8 Table — (XLSX) [file pmed.1002215.s026.xlsx]

## Sheet: Suppl Table 8
S8 Table: Three-way association results of replicated CpGs annotated to nearby genes with expression levels and expression levels with BMI
CpG Probe	BMI Discovery p-value	BMI Replication p-value	Gene	Gene Expression Transcript ID	DNAm-GEx Coefficient	DNAm-GEx SE	DNAm-GEx r-squared	DNAm-GEx P-value	GEx-BMI Coefficient	GEx-BMI SD	GEx-BMI r-squared	GEx-BMI p-value
cg06500161	7.55e-43	1.27e-18	ABCG1	3922444	-1.66521	0.0992078	0.112034	1.22e-59	-0.00631777	0.000344599	0.0230233	6.19e-73
cg00574958	2.2e-29	5.94e-15	CPT1A	3379644	-4.39771	0.584601	0.0247159	7.74e-14	0.00672394	0.000661285	0.0165234	4.48e-24
cg11024682	4.82e-22	1.22e-15	SREBF1	3747966	-0.430767	0.0962617	0.00888817	8.03e-06	-0.000865771	0.000213703	0.00260817	5.16e-05
cg17501210	4.14e-21	1.07e-06	RPS6KA2	2984655	-0.0493954	0.0735153	0.000202135	0.501713	0.000733658	0.00031108	0.000759536	0.0183875
cg04927537	7.11e-17	6.28e-10	LGALS3BP	3772719	-4.55664	0.327711	0.0796812	3.25e-42	-0.000609146	0.00043842	0.000475176	0.164764
cg14870271	4.87e-16	1.51e-05	LGALS3BP	3772719	-2.70244	0.209121	0.0695837	6.79e-37	-0.000609146	0.00043842	0.000475176	0.164764
cg27243685	2.29e-15	4.91e-12	ABCG1	3922444	-1.7916	0.157795	0.0545797	4.37e-29	-0.00631777	0.000344599	0.0230233	6.19e-73
cg11202345	6.22e-15	4.2e-05	LGALS3BP	3772719	-2.4024	0.236001	0.0443481	8.03e-24	-0.000609146	0.00043842	0.000475176	0.164764
cg19750657	2.21e-13	5.6e-13	UFM1	3486025	-0.212526	0.174654	0.00066266	0.223793	-0.00337544	0.000553212	0.00122357	1.12e-09
cg07094298	4.14e-13	1.17e-07	TNIP2	2757944	-0.103438	0.128386	0.000290609	0.420514	-0.000633806	0.0004787	0.00162719	0.185553
cg17901584	5.85e-13	1e-09	DHCR24	2413907	-0.911305	0.14805	0.0166846	8.85e-10	0.00243936	0.000462708	0.00294212	1.4e-07
cg10179300	2.87e-12	4.14e-12	TRIO	2802398	-0.332345	0.212605	0.00109312	0.118146	0.00219655	0.0005017	0.00343128	1.22e-05
cg26403843	5.71e-12	0.000106	RNF145	2884216	-0.996627	0.365077	0.00332629	0.00638494	-0.0025817	0.000430708	0.000303179	2.18e-09
cg10508317	5.83e-12	5.59e-10	SOCS3	3772279	-0.332138	0.318813	0.000485809	0.297619	-0.000470895	0.000484828	0.000804437	0.33146
cg14476101	2.9e-11	1.12e-05	PHGDH	2354634	-0.464896	0.071116	0.0187782	7.75e-11	0.000665914	0.000318141	3.6e-05	0.0363817
cg09664445	5.03e-11	2.81e-06	KIAA0664	3741171	-0.139465	0.115078	0.000657314	0.225671	-0.000336672	0.000251473	0.000542254	0.180692
cg12484113	5.56e-11	1.73e-05	AHDC1	2403158	0.367033	0.222701	0.00121493	0.0994728	-0.000634702	0.000484145	0.00132454	0.18992
cg17836612	6.28e-11	8.72e-10	LGALS3BP	3772719	-2.1159	0.174112	0.0620347	5.95e-33	-0.000609146	0.00043842	0.000475176	0.164764
cg26950531	1.05e-10	1.24e-08	DPF1	3861243	-0.165546	0.150602	0.000540822	0.271786	0.00046628	0.000371734	0.000771678	0.209772
cg21429551	1.13e-10	2.22e-06	GARS	2995420	0.0401633	0.125604	4.58e-05	0.74918	0.000234124	0.00064226	0.000137737	0.715475
cg01881899	1.31e-10	6.76e-05	ABCG1	3922444	-1.12425	0.124574	0.0351902	3.79e-19	-0.00631777	0.000344599	0.0230233	6.19e-73
cg17782974	1.37e-10	0.000198	TRIM8	3261820	-0.0874582	0.129824	0.000203195	0.500593	0.000221593	0.000505548	0.00377938	0.66117
cg16611584	1.79e-10	1.05e-05	AKAP10	3749086	-0.467263	0.179029	0.00304134	0.00911513	-0.000507054	0.000476262	0.0017089	0.28708
cg26470501	2.4e-10	0.00014	BCL3	3835726	-0.19324	0.104418	0.00153141	0.0643531	-0.000107864	0.000325358	0.000277858	0.740261
cg17738521	2.63e-10	0.000127	HIVEP2	2977265	-0.372012	0.202603	0.00150757	0.066467	0.000729151	0.000630451	0.00146994	0.247504
cg06192883	3.51e-10	0.000107	MYO5C	3624513	-0.0828874	0.103847	0.00028522	0.424855	-0.00128139	0.000282055	0.00294811	5.66e-06
cg18181703	7.34e-10	3.21e-09	SOCS3	3772279	-0.182991	0.155018	0.000623643	0.237947	-0.000470895	0.000484828	0.000804437	0.33146
cg18098839	9.05e-10	1.18e-07	GOLIM4	2704267	-0.206965	0.2999	0.000213235	0.490195	0.00104678	0.000538128	0.000118209	0.0517975
cg23813257	1.21e-09	1.42e-06	IL32	3645626	-3.11252	0.274997	0.0542567	6.42e-29	0.00112047	0.000687521	0.000297639	0.103218
cg07573872	1.35e-09	1.68e-09	SBNO2	3844978	-0.199396	0.109151	0.00149224	0.067865	-0.00239047	0.000304778	0.000749946	5.23e-15
cg00108715	1.71e-09	1.61e-08	NT5DC2	2676182	-0.164733	0.0973532	0.00128061	0.0907632	0.000289131	0.000264413	1.23e-06	0.27423
cg24531955	2.26e-09	1.46e-06	LOXL2	3127818	-0.0211476	0.0982858	2.07e-05	0.829659	-0.000385231	0.000257737	0.00185889	0.135059
cg17058475	2.28e-09	1.17e-05	CPT1A	3379644	-2.22646	0.396335	0.0139355	2.18e-08	0.00672394	0.000661285	0.0165234	4.48e-24
cg24678869	2.56e-09	2.64e-05	DENND4B	2436283	-0.0570404	0.116807	0.000106781	0.625363	-0.00227874	0.000344665	0.000791704	4.16e-11
cg03725309	3.93e-09	6e-07	SARS	2350551	-1.10828	0.222204	0.0110177	6.58e-07	0.00323372	0.000518188	0.010641	4.69e-10
cg26894079	4.06e-09	3.52e-09	ASAM	3395464	-0.129481	0.125213	0.000478648	0.301208	-0.00127783	0.000440671	0.000441726	0.0037494
cg10717869	4.26e-09	6.56e-10	SLC41A1	2452691	0.0255655	0.118236	2.09e-05	0.828832	0.00102062	0.000322676	0.000234179	0.00157001
cg13123009	4.57e-09	1.48e-13	LY6G6E	2949294	0.597627	0.400791	0.000994726	0.136072	0.00404408	0.00059851	0.00180252	1.55e-11
cg22012981	4.65e-09	2.71e-06	ACOX2	2678400	0.147706	0.114937	0.000739047	0.198887	0.000600664	0.000283647	3.8e-05	0.0342494
cg26361535	5.46e-09	3.43e-08	ZC3H3	3157460	0.111468	0.0454784	0.00268309	0.0143217	-0.000558269	0.000252185	0.000767844	0.0268882
cg04286697	5.96e-09	0.000122	B3GNT7	2531908	-0.0845062	0.19938	8.04e-05	0.67172	-0.00112036	0.000590319	0.000806613	0.0577621
cg07814318	7.44e-09	1.17e-09	KLF13	3587015	-0.10625	0.09543	0.000554832	0.265663	-0.00173978	0.000342156	0.000466391	3.8e-07
cg08857797	8.4e-09	4.43e-09	VPS25	3722060	-0.12894	0.154576	0.000311505	0.404285	-0.0042888	0.000713496	0.000912882	1.96e-09
cg01243823	8.5e-09	4.17e-07	NOD2	3660175	-0.434702	0.120875	0.00575852	0.000329803	-0.00130648	0.000601848	0.000328747	0.0299903
cg08548559	8.73e-09	5.38e-10	PIK3IP1	3957790	-0.0609041	0.202308	4.06e-05	0.763407	-0.00239177	0.000535115	7.17e-05	7.99e-06
cg10919522	9.71e-09	5.44e-09	C14orf43	3571553	0.184183	0.104984	0.00137648	0.0794997	-0.00130823	0.000338562	0.000192257	0.000112785
cg07037944	1.19e-08	4.32e-09	DAPK2	3628832	-0.354638	0.325456	0.000531455	0.275978	-0.00710798	0.00055448	0.000927887	4.3e-37
cg01751802	1.32e-08	4.3e-05	KANK2	3850676	0.106622	0.102207	0.00048711	0.296973	0.0054062	0.000341142	0.0146337	2.38e-55
cg13274938	1.43e-08	9.57e-08	RARA	3720921	-0.478264	0.164407	0.00377539	0.00366149	-0.00218918	0.000426997	0.000309804	3.05e-07
cg10192877	1.68e-08	2.32e-05	ABCG1	3922444	-0.697638	0.12319	0.0141587	1.68e-08	-0.00631777	0.000344599	0.0230233	6.19e-73
cg06876354	1.68e-08	6.15e-09	RALB	2503200	0.104133	0.223479	9.72e-05	0.641289	0.000487682	0.000678552	0.00606016	0.472349
cg11673687	2.52e-08	0.000251	SLC9A1	2402942	0.336897	0.191333	0.00138651	0.0784108	0.00154232	0.000513966	0.00199417	0.00270442
cg10092518	3.01e-08	0.000236	DAB1	2414558	-0.190653	0.111966	0.00129676	0.0887501	-0.0012223	0.000333678	0.000243824	0.000251495
cg01368219	3.2e-08	6.87e-07	CACNA2D3	2624639	-1.05277	0.189114	0.0136882	2.91e-08	-0.00183644	0.000320671	0.00630085	1.08e-08
cg27470213	4.63e-08	2.64e-07	LGALS3BP	3772719	1.87433	0.201226	0.0374009	2.84e-20	-0.000609146	0.00043842	0.000475176	0.164764
cg13708645	5.35e-08	3.33e-10	KDM2B	3475191	-0.142847	0.0930232	0.0010549	0.124777	5.03e-05	0.000259608	0.000131466	0.846454
cg26955383	6.04e-08	0.000115	CALHM1	3304785	-0.207817	0.118713	0.00137051	0.0801545	0.000338082	0.000341137	0.000590757	0.321707
cg03500056	6.19e-08	2.1e-07	ABAT	3647421	-0.717016	0.462316	0.00107602	0.121063	-0.00301682	0.000973128	0.00262068	0.00194411
cg04816311	6.68e-08	4.19e-08	C7orf50	3035049	-0.0824192	0.0738655	0.00055724	0.264627	0.000303103	0.000318681	0.00026186	0.341586
cg02571142	9.91e-08	5.34e-05	DKK4	3133325	0.173303	0.155707	0.00055445	0.265827	0.000865609	0.000595092	1.07e-05	0.145842
cg21766592	1.07e-07	0.000134	SLC1A5	3866276	-1.51818	0.277778	0.0132005	5.13e-08	0.0159249	0.000891063	0.0229022	1.70128e-69
cg01526748	1.18e-07	1.11e-05	FGF12	2710895	NA	NA	NA	NA	0.000448085	0.000461993	2.01082e-05	0.33214
FHS = Framingham Heart Study, LBC = Lothian Birth Cohort, DNAm = DNA methylation, GEx = Gene expression, BMI = Body Mass Index, SE = Standard error, SD = Standard deviation, FDR = false discovery rate
