# Supplementary material for: Association of Body Mass Index with DNA Methylation and Gene Expression in Blood Cells and Relations to Cardiometabolic Disease: A Mendelian Randomization Approach
Source: PLoS Med. 2017 Jan 17;14(1):e1002215. doi: 10.1371/journal.pmed.1002215 (PMC5240936; doi:10.1371/journal.pmed.1002215)
Supplement: S9 Table — (XLSX) [file pmed.1002215.s027.xlsx]

## Sheet: Suppl Table 9
S9 Table: Enrichment of BMI-related CpGs associated with gene expression in DHS and enhancers
	Enrichment p-value	Depletion p-value
Island	1	3.22911e-11
North Shelf	0.13253	0.937888
North Shore	0.388307	0.725698
South Shelf	0.0369225	0.986049
South Shore	0.132105	0.925514
Body	0.0276773	0.983729
1stExon	0.968862	0.0876084
3' UTR	0.437825	0.751321
5' UTR	0.0880799	0.949815
TSS200	0.986644	0.0351052
TSS1500	0.98353	0.0363887
DHS	0.000935632	0.999641
Enhancer	4.56458e-07	1
TSS=Transcription Start Site, DHS=DNAse I Hypersensitivity Site
Shore=up to 2kb from CpG island, Shelf= 2-4kb from CpG island
