# Supplementary material for: Association of Body Mass Index with DNA Methylation and Gene Expression in Blood Cells and Relations to Cardiometabolic Disease: A Mendelian Randomization Approach
Source: PLoS Med. 2017 Jan 17;14(1):e1002215. doi: 10.1371/journal.pmed.1002215 (PMC5240936; doi:10.1371/journal.pmed.1002215)
Supplement: S10 Table — (XLSX) [file pmed.1002215.s028.xlsx]

## Sheet: Suppl Table 10
S10 Table: Results from the forward Mendelian randomization (DNA methylation affecting BMI) for the 83 replicated CpGs
											Lab batch #1 (n=1766)			Lab batch #2 (n=404)			Meta-analysis (n=2170)
SNP RsID	SNP CHR:POS			SNP Effect Allele	SNP EAF	CpG Probename	CpG CHR:POS	Gene Name	Discovery p-value	Replication p-value	Causal beta	Causal SE	Causal p-value	Causal beta	Causal SE	Causal p-value	Meta-Analysis Causal p-value
rs752579	17:17660347	16	50732212	C	0.39816	cg11024682	17:17730094	SREBF1	4.82e-22	1.22e-15	-2.50935	1.07027	0.019048	-0.771114	1.58422	0.626438	0.0200511
rs13437553	6:82304235	17	76965407	T	0.77225	cg07730360	3:128845626		3.32e-10	8e-07	2.60814	1.23158	0.0342	0.680878	2.23831	0.760981	0.041154
rs9683949	4:2744480	13	38935967	C	0.52691	cg07094298	4:2748026	TNIP2	4.14e-13	1.17e-07	-1.03925	0.46672	0.025967	0.564416	0.757871	0.456429	0.0913792
rs66975383	16:8754943	22	31686097	C	0.66178	cg03500056	16:8814507	ABAT	6.19e-08	2.1e-07	0.809011	0.395624	0.040865	-0.342445	0.824583	0.677926	0.0956873
rs6445528	3:52572447	17	17730094	G	0.49899	cg00108715	3:52565015	NT5DC2	1.71e-09	1.61e-08	-1.72027	1.11908	0.124239	-1.1901	1.92573	0.536574	0.098236
rs4242487	8:144608634	1	154968781	A	0.63946	cg26361535	8:144576604	ZC3H3	5.46e-09	3.43e-08	-0.871996	0.791518	0.270602	-3.56331	2.63432	0.176168	0.114762
rs76422071	4:5325956	22	37921640	C	0.90622	cg10092518	1:57670054	DAB1	3.01e-08	0.000236	-1.56676	1.20008	0.191708	-7.28962	8.03001	0.363985	0.116569
rs61935386	12:102720948	1	205780912	A	0.97267	cg03725309	1:109757585	SARS	3.93e-09	6e-07	2.22815	1.64562	0.175739	3.55686	4.50611	0.429912	0.11829
rs200009782	14:74236616:TG_T	1	55353706	D	0.68519	cg10919522	14:74227441	C14orf43	9.71e-09	5.44e-09	1.47969	1.21733	0.224167	1.70152	1.59853	0.287135	0.119796
rs225443	21:43658206	11	67184596	G	0.63582	cg06500161	21:43656587	ABCG1	7.55e-43	1.27e-18	0.966474	1.27561	0.448657	3.78709	2.00795	0.059288	0.134481
rs9389065	6:133606901	1	203482523	G	0.48483	cg21766592	19:47288066	SLC1A5	1.07e-07	0.000134	-1.64654	1.1096	0.137836	-36.363	120.461	0.762755	0.141813
rs12166373	22:31700508	17	76976010	A	0.4766	cg08548559	22:31686097	PIK3IP1	8.73e-09	5.38e-10	-0.415674	0.258479	0.107802	0.042797	0.414793	0.917823	0.159549
rs1489319	15:63238845	6	31681882	A	0.66053	cg10717869	1:205780912	SLC41A1	4.26e-09	6.56e-10	1.62433	1.08471	0.134271	0.479055	4.01397	0.905001	0.160723
rs2595508	2:232253390	2	232259623	A	0.75522	cg04286697	2:232259623	B3GNT7	5.96e-09	0.000122	0.323188	0.400967	0.420231	1.03256	0.768858	0.179277	0.191483
	4:103437735:C_CT	12	121974305	R	0.63311	cg19017142	2:64431245		7.86e-09	8.35e-06	-1.42095	0.763066	0.062581	3.73015	4.23349	0.378261	0.193448
rs9849126	3:128312069	1	120255992	T	0.60847	cg07573872	19:1126342	SBNO2	1.35e-09	1.68e-09	-1.69004	1.1898	0.155478	-0.11896	2.80028	0.966115	0.193598
rs6586891	8:19914598	17	19809078	A	0.65665	cg09182678	22:50328711		6.22e-08	1.59e-10	-1.11126	1.05431	0.291878	-1.81203	2.46195	0.461723	0.204682
rs10082797	12:40464940	5	158634085	A	0.82766	cg26800893	11:67184596	ATPGD1	2.87e-08	4.29e-07	1.29648	1.6552	0.433464	1.42561	1.13685	0.209842	0.212278
rs9807193	18:22818260	6	166970252	C	0.63973	cg25178683	17:76976267	LGALS3BP	5.85e-13	1e-09	0.919522	0.956672	0.336468	1.09757	1.30698	0.401034	0.218967
rs4985957	17:20906257	3	191930926	G	0.76469	cg25649826	17:20938740	USP22	1.05e-08	1.18e-06	0.981973	0.598591	0.100906	-0.683856	1.15977	0.555428	0.220177
rs55638689	3:54990786	3	52565015	A	0.54827	cg01368219	3:54999791	CACNA2D3	3.2e-08	6.87e-07	-0.820242	0.532852	0.123721	0.351044	0.842009	0.676742	0.226563
rs61897431	11:47427667	19	45252955	T	0.60095	cg19750657	13:38935967	UFM1	2.21e-13	5.6e-13	1.1317	0.988164	0.252104	0.713391	2.04624	0.727363	0.236543
	4:103461727:A_AT	3	54999791	I	0.6689	cg07037944	15:64290807	DAPK2	1.19e-08	4.32e-09	-0.768565	0.445941	0.084804	0.75166	0.804684	0.350249	0.249134
rs11583993	1:120255370	19	38704515	G	0.903	cg14476101	1:120255992	PHGDH	5.03e-11	2.81e-06	0.53389	0.321083	0.096357	-0.749316	0.779126	0.33618	0.277575
rs8072144	17:76904886	2	121020189	A	0.47123	cg26651978	17:76965407		6.24e-09	1.68e-05	0.88686	0.967515	0.359333	0.630925	1.05518	0.549887	0.277989
rs10023234	4:94130324	1	109757585	T	0.5189	cg01881899	21:43652704	ABCG1	1.37e-10	0.000198	1.4546	1.94377	0.454256	1.38488	1.48576	0.351283	0.281462
rs9946154	18:22810619	11	68607737	T	0.63801	cg14870271	17:76976010	LGALS3BP	4.87e-16	1.51e-05	0.669145	0.85088	0.431624	1.19767	1.46369	0.413214	0.288091
rs9946154	18:22810619	19	1126342	T	0.63801	cg04927537	17:76976091	LGALS3BP	7.11e-17	6.28e-10	0.627083	0.796391	0.431045	0.935587	1.14813	0.415143	0.288346
rs203449	17:19824621	13	51917676	C	0.73895	cg16611584	17:19809078	AKAP10	2.4e-10	0.00014	0.395949	0.495864	0.424579	0.848693	1.08303	0.43326	0.289919
rs62430713	6:143180726	17	76355146	T	0.83908	cg17738521	6:143224179	HIVEP2	3.51e-10	0.000107	-0.811423	0.642556	0.206659	0.535834	2.46165	0.827684	0.295735
rs7171832	15:35305415	15	64290807	G	0.66264	cg07504977	10:102131012		7.34e-11	1.24e-11	-1.06615	1.00522	0.288865	-25.7098	129.095	0.842142	0.297012
rs4665412	2:28585808	17	40927699	C	0.50792	cg27115863	22:37921640		2.19e-11	5.31e-08	-0.87976	0.964707	0.361798	-0.909363	1.87353	0.627411	0.302028
rs4648011	4:103475444	19	47288066	T	0.61716	cg03078551	17:41656298		7.11e-13	4.3e-10	-1.29294	0.758541	0.088287	1.5534	1.32236	0.240108	0.302248
rs4665412	2:28585808	17	20938740	C	0.50792	cg06946797	16:11422409		5.22e-09	1.03e-09	-0.888719	0.972309	0.360701	-1.76832	3.81384	0.642893	0.305545
rs77465660	8:5048672	10	104406990	T	0.60593	cg27470213	17:76967695	LGALS3BP	4.63e-08	2.64e-07	-0.721842	1.22661	0.556207	-6.29552	5.502	0.252531	0.305723
rs79829632	9:104128743	21	43656587	G	0.94196	cg02571142	8:42234803	DKK4	9.91e-08	5.34e-05	1.26124	1.15539	0.275001	0.128569	2.43946	0.957968	0.313595
rs9281575	6:31732547:G_GA	22	50327986	R	0.6509	cg13123009	6:31681882	LY6G6E	4.57e-09	1.48e-13	0.409927	0.594266	0.490318	1.03597	1.17866	0.379433	0.316679
rs1180860	1:55334389	7	30737556	T	0.48559	cg17901584	1:55353706	DHCR24	2.87e-12	4.14e-12	-1.47439	0.904643	0.103144	2.82146	2.49743	0.258583	0.325311
rs1598858	4:103506095	16	8814507	A	0.67313	cg01243823	16:50732212	NOD2	8.5e-09	4.17e-07	-1.61367	1.01844	0.113091	2.01811	1.73729	0.245381	0.352922
rs7566848	2:104422882	3	58522689	G	0.86827	cg12593793	1:156074135		7.12e-08	1.06e-09	-1.16123	1.23808	0.34828	0.263241	2.34931	0.910783	0.424864
rs2993998	14:52321104	1	156074135	C	0.65963	cg11202345	17:76976057	LGALS3BP	6.22e-15	4.2e-05	1.24794	1.21001	0.302376	-0.678816	1.93702	0.726007	0.435659
rs144427297	5:103194255	5	14147618	C	0.97998	cg26894079	11:122954435	ASAM	4.06e-09	3.52e-09	-1.1668	1.39036	0.401356	0.010927	1.57472	0.994464	0.450707
rs145516589	10:86432175	15	52554171	C	0.99418	cg22012981	3:58522689	ACOX2	4.65e-09	2.71e-06	0.547708	1.12599	0.626667	2.4817	3.69827	0.502192	0.466506
rs148435324	16:83460887:A_ACA	6	143224179	R	0.97341	cg09349128	22:50327986		1.33e-11	1.01e-10	0.916213	1.28213	0.474856	0.203472	1.43199	0.887008	0.480158
rs1504418	13:61459644	17	76976057	A	0.82208	cg11673687	1:27426555	SLC9A1	2.52e-08	0.000251	1.91168	1.64579	0.245414	-1.28223	1.54167	0.405571	0.490462
rs116400544	10:18859853	2	8242815	A	0.7694	cg13139542	2:8242815		7.93e-08	2.67e-05	-1.24511	1.42803	0.38326	0.570779	1.9307	0.76751	0.509703
rs4464871	7:47741376	16	11422409	A	0.7422	cg10192877	21:43641690	ABCG1	1.68e-08	2.32e-05	1.46009	1.32882	0.271859	-1.58363	2.01207	0.431242	0.514284
rs77200722	9:24928935	3	128845626	C	0.97449	cg00574958	11:68607622	CPT1A	2.2e-29	5.94e-15	-1.10686	1.25167	0.376532	0.715103	2.11001	0.734678	0.514509
rs10198260	2:86220680	2	86225602	A	0.65075	cg14017402	2:86225602		7.75e-08	2.35e-08	0.136945	0.236627	0.562765	0.146081	0.492942	0.766966	0.515723
rs332862	19:38654044	8	23154691	C	0.58799	cg26950531	19:38704515	DPF1	1.13e-10	2.22e-06	-1.0426	0.706911	0.140246	3.56557	2.22007	0.10826	0.523156
rs1480800	8:136227957	19	11309639	A	0.38337	cg17058475	11:68607737	CPT1A	2.28e-09	1.17e-05	-0.510685	0.983848	0.603712	-5.70586	14.5724	0.695389	0.524026
rs2463605	16:86381003	17	76967695	C	0.79865	cg10474597	13:51917676	SERPINE3	3.82e-09	2.19e-06	0.332083	1.72412	0.847264	1.37445	1.32851	0.300863	0.535408
rs8409	19:11319491	1	57670054	G	0.43488	cg01751802	19:11309639	KANK2	1.32e-08	4.3e-05	-0.281917	0.389253	0.468911	0.060363	0.622468	0.922747	0.540733
rs11260685	1:5805974	17	2612406	A	0.94191	cg24145109	1:5806951		1.23e-08	1.62e-07	0.245363	0.277571	0.376715	-0.23841	0.530979	0.653431	0.545797
rs13203155	6:109614844	8	42234803	C	0.56087	cg10508317	17:76355146	SOCS3	2.9e-11	1.12e-05	-0.224047	0.824551	0.785837	-2.08077	2.66976	0.435753	0.561142
rs7921066	10:105221433	17	46510392	A	0.75051	cg26955383	10:105218660	CALHM1	6.04e-08	0.000115	0.52213	0.672487	0.437503	-0.283101	1.00477	0.77813	0.562508
rs75747707	6:109610303:A_AT	5	176826262	R	0.52071	cg18181703	17:76354621	SOCS3	9.05e-10	1.18e-07	-0.388915	1.11513	0.727268	-0.544395	1.0877	0.616722	0.595804
rs10145631	14:56189330	1	27426555	G	0.44578	cg13134297	7:30737556		3.21e-09	4.59e-05	-0.687419	1.28575	0.592895	-0.213798	2.01863	0.915652	0.597446
rs4148082	21:43619415	1	153919638	G	0.90637	cg27243685	21:43642366	ABCG1	2.29e-15	4.91e-12	0.546613	0.965973	0.571484	0.000232	1.70855	0.999892	0.609595
rs216297	12:6155218	14	74227441	A	0.90194	cg02286155	5:176826262		6.39e-08	0.000241	-0.747963	1.14124	0.512213	0.591677	3.03649	0.845506	0.611888
rs199865752	12:121906713:T_TC	11	68607622	I	0.47932	cg13708645	12:121974305	KDM2B	5.35e-08	3.33e-10	-0.032103	0.395588	0.93532	-1.47453	1.46899	0.315491	0.612915
rs35488312	19:45194502	7	1066650	C	0.52062	cg26470501	19:45252955	BCL3	2.63e-10	0.000127	-0.279064	0.896374	0.755553	-1.20624	2.42865	0.619421	0.62059
rs11153310	6:111971280	11	122954435	G	0.57369	cg12484113	1:27898757	AHDC1	6.28e-11	8.72e-10	1.51816	1.11291	0.172524	-4.52395	2.64065	0.086676	0.622447
rs80032286	8:131423758	7	30635762	T	0.89582	cg23172671	1:203482523		7.47e-08	8.01e-05	0.502973	1.17985	0.669888	4.92607	25.9149	0.849241	0.640786
rs1870028	7:50258313	22	50328711	C	0.932	cg06192883	15:52554171	MYO5C	7.34e-10	3.21e-09	0.07126	1.13837	0.950086	5.22537	5.68789	0.358261	0.65091
rs4954573	2:136927094	1	27898757	G	0.35308	cg21429551	7:30635762	GARS	1.31e-10	6.76e-05	-1.2995	1.20155	0.279464	3.91644	3.21908	0.223744	0.65168
	6:117400682:CAAGT	21	43642366	R	0.72615	cg18098839	3:167742700	GOLIM4	1.21e-09	1.42e-06	-0.498127	1.44897	0.731011	-0.475818	1.75598	0.786414	0.669374
rs6796193	3:189080253	10	102131012	G	0.743	cg09664445	17:2612406	KIAA0664	5.56e-11	1.73e-05	0.488427	1.20499	0.685229	0.477865	3.46439	0.890291	0.670688
rs35045014	6:107432157	21	43641690	C	0.55141	cg13274938	17:38493822	RARA	1.43e-08	9.57e-08	1.06271	0.789834	0.178468	-3.53894	1.86353	0.057558	0.692517
rs7991608	13:111730645	17	76354621	C	0.39572	cg17836612	17:76976357	LGALS3BP	1.05e-10	1.24e-08	-0.643031	1.10798	0.56167	2.88168	9.36393	0.758278	0.695786
rs2247315	6:167370211	1	5806951	A	0.65031	cg17501210	6:166970252	RPS6KA2	4.14e-21	1.07e-06	0.639198	1.06058	0.546718	-0.583219	1.57468	0.711105	0.70086
rs7641397	3:191710108	8	144576604	G	0.72097	cg01526748	3:191930926	FGF12	1.18e-07	1.11e-05	-0.103149	0.244392	0.672979	0.010137	0.442267	0.981713	0.710671
rs55966749	21:30991363	3	167742700	G	0.90364	cg23998749	1:154968781		7.03e-09	1.37e-07	-0.034782	1.16797	0.976243	6.31227	8.11449	0.436627	0.757734
rs72540950	9:77253470:T_TG	21	43652704	R	0.66148	cg07814318	15:31624584	KLF13	7.44e-09	1.17e-09	0.269484	1.0825	0.803403	0.167952	1.91416	0.930082	0.792974
rs869412	7:1074134	2	64431245	T	0.78962	cg04816311	7:1066650	C7orf50	6.68e-08	4.19e-08	0.375766	0.678867	0.579908	-0.886298	1.20855	0.463343	0.854542
rs35962838	3:106240670	17	76976267	A	0.94008	cg06876354	2:121020189	RALB	1.68e-08	6.15e-09	-0.216594	1.12	0.846655	0.064104	2.92918	0.98254	0.868893
rs6891575	5:158630041	15	31624584	A	0.4686	cg26403843	5:158634085	RNF145	5.83e-12	5.59e-10	-0.173575	0.282775	0.539328	0.551742	0.575729	0.337894	0.888057
rs352657	5:14170410	17	41656298	G	0.45621	cg10179300	5:14147618	TRIO	5.71e-12	0.000106	0.144657	0.573678	0.80092	-0.221188	0.840434	0.79241	0.909177
	8:23154353:CTGT_	17	38493822	D	0.95806	cg24531955	8:23154691	LOXL2	2.26e-09	1.46e-06	0.013383	0.64785	0.983519	-0.285246	1.18921	0.810438	0.932455
rs11699388	20:44794218	4	2748026	A	0.97134	cg01130991	17:46510392		4e-08	2.19e-07	-0.261791	1.4027	0.851948	0.425485	2.16832	0.844432	0.933203
rs4813009	20:44791848	17	76976091	A	0.96718	cg08857797	17:40927699	VPS25	8.4e-09	4.43e-09	-0.295415	1.26403	0.815211	0.449216	1.50202	0.764884	0.934679
rs10512338	9:107683636	17	76976357	T	0.92164	cg24678869	1:153919638	DENND4B	2.56e-09	2.64e-05	-0.602271	1.2007	0.61595	4.11564	4.0091	0.304621	0.991958
rs58548238	12:678300	10	105218660	A	0.92377	cg17782974	10:104406990	TRIM8	1.79e-10	1.05e-05	1.00259	1.05373	0.341364	NA	NA	NA	NA
