# Supplementary material for: Association of Body Mass Index with DNA Methylation and Gene Expression in Blood Cells and Relations to Cardiometabolic Disease: A Mendelian Randomization Approach
Source: PLoS Med. 2017 Jan 17;14(1):e1002215. doi: 10.1371/journal.pmed.1002215 (PMC5240936; doi:10.1371/journal.pmed.1002215)
Supplement: S11 Table — (XLSX) [file pmed.1002215.s029.xlsx]

## Sheet: Suppl Table 11
S11 Table: Results from the mediator to outcome analyses of the two step trans tissue Mendelian Randomization
		Exposure		Outcome	SNP vs expression			SNP vs BMI			Expression vs BMI (causal estimate)
SNP Instrumental Variable	Fx Allele	Gene Expression	Expression Tissue	Trait	beta	se	pvalue	beta	se	pvalue	causal beta	causal 95% CI low	causal 95% CI high
rs1889018	G	SREBF1	Blood	BMI	0.4	0.0502419	1.7e-15	-0.0117	0.00378612	0.002	-0.02925	-0.052	-0.01
rs4925138	T	SREBF1	Adrenal Gland	BMI	-0.41	0.0841397	1.1e-06	-0.0111	0.00429999	0.00984	0.0270732	0.006	0.057
rs11078366	G	SREBF1	Liver	BMI	-0.78	0.163362	1.8e-06	-0.0009	0.00650739	0.89	0.00115385	-0.016	0.019
rs4985779	G	SREBF1	Adipose	BMI	-0.12	0.035936	0.00084	-0.0014	0.00552602	0.8	0.0116667	-0.099	0.14
SNP vs expression results obtained from GTeX catalog. SNP vs BMI obtained from GIANT consortium results.
Causal effect estimates not directly comparable to observed FHS results as gene expression units not equivalents in GTeX and FHS.
