# Supplementary material for: Association of Body Mass Index with DNA Methylation and Gene Expression in Blood Cells and Relations to Cardiometabolic Disease: A Mendelian Randomization Approach
Source: PLoS Med. 2017 Jan 17;14(1):e1002215. doi: 10.1371/journal.pmed.1002215 (PMC5240936; doi:10.1371/journal.pmed.1002215)
Supplement: S13 Table — (XLSX) [file pmed.1002215.s031.xlsx]

## Sheet: Suppl Table 13
S13 Table: Sensitivity analyses for the reverse Mendelian randomization for the 16 implicated CpGs using the FTO locus SNP IV
				FHS (n=2170)	FHS (n=2170)
CpG Probename	Gene Name	Discovery p-value	Replication p-value	GRS IV Causal p-value	FTO locus SNP Causal p-value
cg23998749		7.03e-09	1.37e-07	0.00445104	0.0844
cg06500161	ABCG1	7.55e-43	1.27e-18	0.00706161	0.0204
cg25649826	USP22	1.05e-08	1.18e-06	0.00715864	0.3933
cg07730360		3.32e-10	8e-07	0.0163484	0.7453
cg26950531	DPF1	1.13e-10	2.22e-06	0.0185251	0.0885
cg13274938	RARA	1.43e-08	9.57e-08	0.0228833	0.0585
cg13708645	KDM2B	5.35e-08	3.33e-10	0.0249064	0.662
cg01751802	KANK2	1.32e-08	4.3e-05	0.0277641	0.4633
cg06876354	RALB	1.68e-08	6.15e-09	0.0297889	0.057
cg00108715	NT5DC2	1.71e-09	1.61e-08	0.0418437	0.644
cg24678869	DENND4B	2.56e-09	2.64e-05	0.0431053	0.2647
cg04286697	B3GNT7	5.96e-09	0.000122	0.0448932	0.0283
cg02571142	DKK4	9.91e-08	5.34e-05	0.0479515	0.1556
cg14017402		7.75e-08	2.35e-08	0.0482432	0.5093
cg24145109		1.23e-08	1.62e-07	0.0484359	0.1835
cg03500056	ABAT	6.19e-08	2.1e-07	0.0497052	0.657
