# Supplementary material for: Association of Body Mass Index with DNA Methylation and Gene Expression in Blood Cells and Relations to Cardiometabolic Disease: A Mendelian Randomization Approach
Source: PLoS Med. 2017 Jan 17;14(1):e1002215. doi: 10.1371/journal.pmed.1002215 (PMC5240936; doi:10.1371/journal.pmed.1002215)
Supplement: S14 Table — (XLSX) [file pmed.1002215.s032.xlsx]

## Sheet: Suppl Table 14
S14 Table: Overlap between BMI-related replicated CpGs and metabolites as reported from the KORA cohort (Petersen et al)
CpG Probename	Gene Name	Chr	Pos	Discovery p-value	Discovery Direction	Replication p-value	Replication Direction	Replicated	Lead Metabolic Trait from KORA	beta	SE	pval	N
cg06500161	ABCG1	21	43656587	7.55e-43	++++	1.27e-18	+++	Yes	SM C16:0	-0.817	0.095	1.04e-14	1781
cg00574958	CPT1A	11	68607622	2.2e-29	----	5.94e-15	---	Yes	VLDL-A	-1	0.513	9.23e-14	1773
cg11024682	SREBF1	17	17730094	4.82e-22	++++	1.22e-15	+++	Yes	PC ae C44:4	-0.898	0.145	1.14e-11	1781
cg06397161	SYNGR1	22	39760059	1.02e-16	++++	0.0278	+++	No	PC ae C44:6	-0.859	0.134	3.04e-10	1781
cg27243685	ABCG1	21	43642366	2.29e-15	++++	4.91e-12	+++	Yes	PC ae C42:4	-0.934	0.189	4.69e-10	1779
cg20496314	SYNGR1	22	39759864	2.07e-13	++++	0.0476	+++	No	PC ae C44:5	-0.883	0.142	6.49e-11	1781
cg06690548	SLC7A11	4	139162808	2.75e-12	----	0.000606	---	No	4-androsten-3beta,17beta-diol disulfate 1	-0.98	0.126	6.83e-39	1746
cg17901584	DHCR24	1	55353706	2.87e-12	----	4.14e-12	---	Yes	PC ae C36:5	4.001	0.08	3.65e-18	1780
cg14476101	PHGDH	1	120255992	5.03e-11	----	2.81e-06	---	Yes	4-androsten-3beta,17beta-diol disulfate 1	-0.929	0.121	6.5e-21	1742
cg07012687	SLC16A	17	80195180	1.1e-10	++++	0.0079	+++	No	PC ae C44:6	-0.853	0.135	8.94e-10	1777
cg17194270	SYNGR1	22	39759992	1.86e-10	++++	0.107	+++	No	PC ae C44:5	-0.792	0.096	1.49e-12	1781
cg06192883	MYO5C	15	52554171	7.34e-10	++++	3.21e-09	+++	Yes	glycine	-0.659	0.058	1.61e-15	1744
cg03725309	SARS	1	109757585	3.93e-09	----	6e-07	---	Yes	Ser	5.638	0.123	3.7e-11	1778
cg24145109		1	5806951	1.23e-08	++++	1.62e-07	+++	Yes	glycine	-0.477	0.046	9.25e-10	1744
cg22875823	SYNGAP1	6	33400543	4.28e-08	++++	0.000456	+-+	No	PC ae C44:5	-0.775	0.101	1.44e-10	1775
cg02711608	SLC1A5	19	47287964	6.25e-08	----	0.00331	---	No	SM (OH) C14:1	10.492	0.156	1.34e-11	1781
cg04816311	C7orf50	7	1066650	6.68e-08	++++	4.19e-08	+++	Yes	PC ae C44:5	-0.697	0.082	3.14e-10	1781
cg20507228	MAN2A2	15	91460071	1.01e-07	++++	0.0701	+++	No	X-03094	0.745	0.038	3.73e-10	1745
*SM=sphingomyelin, PC=phosphatidylcholine
